# Supplementary material for: Therapeutic targeting of the TPX2/TTK network in colorectal cancer
Source: Cell Commun Signal. 2023 Sep 28;21:265. doi: 10.1186/s12964-023-01290-2 (PMC10536736; doi:10.1186/s12964-023-01290-2)
Supplement: Supplementary file 4 — Additional file 3: Table S3. Differentially expressed gene in HT-29 transfected with siTPX2 (2.0 FC, FDR < 0.05). [file 12964_2023_1290_MOESM3_ESM.xlsx]

## Sheet: GE.siTPX2_vs_Control-fold1.5_ad
Table S3. Differentially expressed gene in HT-29 transfected with siTPX2 (2.0 FC, FDR < 0.05).
GeneID (Regulation criterion: fold > 1.5 and adjp p-value < 0.05)	siTPX2_vs_Control-log_fold	siTPX2_vs_Control-p_value
AL034430.2	3.94195	0.00231937
NEDD8-MDP1	1.83982	0.00474393
AD000671.1	1.78344	0.0318206
AP001273.2	1.39779	0.0156218
AL139011.2	1.01551	0.00981798
AC073896.1	1.00741	0.0346637
AC003006.1	0.986587	0.0432468
AC068631.3	0.839983	0.0370916
AC005943.1	0.77443	0.00380838
AC105052.3	0.768768	0.0223377
AC009133.6	0.752481	0.00281698
NCOR2	0.752036	0.00464544
TEX54	0.734218	0.00281698
MTRNR2L12	0.694624	0.0078189
TNFAIP8L1	0.693296	0.00281698
SCAF1	0.688781	0.00348565
KRT17	0.675022	0.0144107
IHH	0.631071	0.00287913
FBRSL1	0.630433	0.00466935
PTMS	0.614094	0.00290197
TEX10	-0.585108	0.00303988
PLS3	-0.585358	0.00346618
ZNF263	-0.585493	0.00390726
TMX1	-0.585625	0.00281698
NFAT5	-0.585819	0.00281698
SCYL2	-0.585919	0.00281698
ADAR	-0.586048	0.00281698
COX8A	-0.586104	0.00281698
ZMAT3	-0.586193	0.00332389
LRPPRC	-0.586205	0.0036022
CSTF3	-0.58629	0.00491234
ANXA10	-0.586325	0.00671848
ANKHD1-EIF4EBP3	-0.586468	0.00281698
AL034430.1	-0.586802	0.00409775
PTBP2	-0.586872	0.0124026
DNAJC25	-0.586997	0.0187712
SCAND1	-0.587242	0.0065642
THBS1	-0.587358	0.00291249
GTF3C3	-0.587411	0.00331944
LSMEM2	-0.587629	0.00579685
PIK3AP1	-0.587687	0.00373295
ZNF529	-0.58773	0.00376087
KLHL21	-0.587932	0.00361132
AHR	-0.588067	0.00348647
HDHD3	-0.588088	0.00291249
MCFD2	-0.588144	0.00377977
NAB1	-0.588402	0.00284625
HSF2	-0.5886	0.00303988
ATP6V1D	-0.588824	0.00281698
ZNF620	-0.588888	0.00651105
GZF1	-0.589013	0.00317643
HSPA14_1	-0.589178	0.00281698
RNFT1	-0.589255	0.00325361
ERI2	-0.589305	0.00340024
MBIP	-0.589412	0.0457034
CCNH	-0.589495	0.00409775
EED	-0.589719	0.00281698
UBR1	-0.589738	0.00511497
RRP8	-0.589887	0.00290688
PPAT	-0.589967	0.00395603
NR1D2	-0.590029	0.00299539
PRR3	-0.590393	0.00668444
SMAD5	-0.590821	0.00668444
ATAT1	-0.591094	0.00998845
PSMA2	-0.591127	0.00366051
CSTF1	-0.59118	0.00281698
RIN2	-0.591281	0.0129898
RAB2B	-0.591341	0.0106451
ZNF195	-0.591346	0.00281698
CTAGE15	-0.59144	0.00880653
CASP3	-0.592143	0.0300084
CD55	-0.592164	0.00469995
ZNF691	-0.592319	0.0130104
SCARB2	-0.592456	0.00409775
SEC61G	-0.592676	0.00387666
PIK3C2A	-0.592876	0.00281698
ESCO1	-0.592896	0.01842
ZGRF1	-0.592979	0.00345429
CREB3L2	-0.593215	0.00567728
GDAP2	-0.593478	0.00303988
BOD1L1	-0.593485	0.00281698
FOXQ1	-0.593512	0.00281698
MOV10	-0.593575	0.00415042
ZNF33B	-0.593775	0.00398073
SP3	-0.593824	0.00281698
RAP2C	-0.593894	0.00281698
IBTK	-0.593953	0.00300087
ARL8A	-0.594252	0.00409775
RNF25	-0.594345	0.00281698
TOE1	-0.594502	0.00428421
BBX	-0.594539	0.00281698
BIRC6	-0.594713	0.00281698
MED21	-0.595026	0.00415051
CHRNB1	-0.595181	0.016061
GULP1	-0.595424	0.00378406
PDK1	-0.595525	0.00281698
EWSR1	-0.595644	0.00281698
MASTL	-0.595801	0.00892832
SEC23B	-0.595964	0.00392343
EFNA4	-0.595982	0.00281698
NOP56	-0.596026	0.00281698
FANCM	-0.596084	0.0070827
TMEM80	-0.596125	0.00427246
STT3A	-0.596314	0.00281698
NANP	-0.596513	0.00281698
ADAM9	-0.596695	0.00341435
SLFN5	-0.596732	0.00320921
ZNF284	-0.596998	0.00372025
DNAJC3	-0.597046	0.00318807
AMOTL2	-0.597489	0.00291031
H2AZ1	-0.597905	0.00281698
ATAD5	-0.597938	0.00324465
LENG9	-0.597969	0.00281698
CASP2	-0.598428	0.00440544
ZFAND5	-0.59878	0.00284915
NCSTN	-0.598867	0.00416657
SEC61B	-0.599091	0.00344937
LUZP1	-0.59977	0.00291032
CHMP2B	-0.599894	0.00301737
ATP6V0E1	-0.599985	0.00402765
CNOT8	-0.600083	0.00613042
NRBF2	-0.600257	0.00332765
TRIM2	-0.600614	0.00444859
TRIM14	-0.601128	0.00416676
DONSON	-0.601166	0.00329661
RAB27B	-0.601289	0.00281698
USP53	-0.60151	0.00354591
ZNF394	-0.601647	0.00281698
EMP1	-0.602066	0.00631396
REST	-0.602243	0.00384927
CCNG1	-0.602476	0.00283445
TBCC	-0.602753	0.00285205
PANK2	-0.603092	0.00426619
DHX9	-0.603136	0.00333884
ZNF548	-0.603211	0.0118909
RAB5IF	-0.60348	0.00281698
GPX2	-0.603501	0.00342228
RCE1	-0.603629	0.00494254
TNPO1	-0.603826	0.00284938
UTP3	-0.603863	0.00281698
TAF9	-0.603948	0.00302668
TIMM8B	-0.604077	0.00424942
MYL12B	-0.604137	0.00281698
RBM5	-0.604961	0.00329362
RBM15	-0.605247	0.00281698
PHF11	-0.605541	0.00761242
ABHD17B	-0.605613	0.00650542
C6orf120	-0.605927	0.00738098
FOXA2	-0.606695	0.00339156
UBQLN2	-0.606853	0.00421797
DDIT4	-0.607195	0.0142269
ZNF671	-0.607795	0.0130375
RAB5A	-0.608188	0.00380838
ATP6V1E1	-0.608672	0.0044001
CPD	-0.608906	0.00288149
ARHGAP18	-0.608936	0.00281698
MIB1	-0.609721	0.00281698
MCM10	-0.609752	0.00304282
AFF4	-0.609755	0.00322854
TEAD1	-0.609902	0.00281698
ZNF841	-0.610094	0.00281698
OTUD3	-0.610235	0.00509593
MBNL2	-0.610274	0.00281698
ICE1	-0.610407	0.00322469
GNG12	-0.610497	0.00331766
FGD4	-0.610507	0.00342066
TMX3	-0.610763	0.00449708
ZNF805	-0.610803	0.00296205
EFNA1	-0.610824	0.0139558
SEC61A2	-0.610962	0.0034998
NOCT	-0.611164	0.00306545
DDX28	-0.611198	0.00483814
MAP3K1	-0.611198	0.00378406
MAGEA2	-0.61131	0.0191758
MAIP1	-0.611358	0.00475625
ZKSCAN4	-0.611501	0.00475917
MYNN	-0.611618	0.0100252
RBX1	-0.611755	0.00467059
NT5E	-0.611971	0.0103233
IPMK	-0.612229	0.00302123
VCPKMT	-0.612419	0.00281698
MMP7	-0.612458	0.00313983
CDC23	-0.612645	0.0230702
ZNF280C	-0.613137	0.0120791
ZNF557	-0.613206	0.00420131
ACSL4	-0.613295	0.00291032
AC004687.2	-0.613305	0.0141293
MAP3K8	-0.613609	0.00281698
RBM4B	-0.614106	0.00334259
RAD54B	-0.614364	0.00300056
GMEB1	-0.614403	0.00329661
NCOA4	-0.614796	0.00281698
ABCE1	-0.615098	0.00313851
ZNF433	-0.615255	0.0282566
HEXB	-0.615287	0.00460426
MEAF6	-0.615527	0.00281698
KDM6A	-0.615846	0.00345138
OBI1	-0.615864	0.0041559
CENPQ	-0.61656	0.00437195
NET1	-0.61659	0.00281698
METTL23	-0.616952	0.00444859
PRKAB1	-0.617111	0.0112981
NFIA	-0.61717	0.00315342
SAP18	-0.617759	0.00284383
VIRMA	-0.617816	0.00288149
TMEM79	-0.617859	0.0123854
WDR44	-0.61787	0.00299427
ZNF607	-0.617876	0.00415924
TXNRD1	-0.618161	0.00281698
BAG5	-0.618357	0.00284938
PYROXD1	-0.618998	0.00438678
SDCBP	-0.619018	0.00281698
TSC22D1	-0.61909	0.00303988
ERGIC2	-0.619517	0.00291032
MSL2	-0.619531	0.00421687
CHM	-0.619989	0.0106426
AC093512.2	-0.620052	0.00390845
TMEM70	-0.62015	0.0168539
BRD2	-0.621233	0.00281698
SMCHD1	-0.621556	0.00445501
NDUFAB1	-0.621801	0.00284975
MTHFD2L	-0.621845	0.00818208
NUP62CL	-0.621997	0.00375357
MTPN	-0.622067	0.00291031
GPR22	-0.62297	0.0166713
ISL1	-0.623158	0.00786939
ZNF419	-0.623365	0.00347726
FAF2	-0.623428	0.00552909
PIWIL4	-0.623675	0.00304833
MFSD14A	-0.623677	0.0272845
LAMP2	-0.624023	0.00303988
FAM149B1	-0.624232	0.00567728
FBXL5	-0.624305	0.00281698
SF3B1	-0.624359	0.00281698
MOSMO	-0.624638	0.00281698
VAMP7	-0.624893	0.00445479
PRR5L	-0.624973	0.00329362
YAF2	-0.625161	0.00281698
VCPIP1	-0.625259	0.00287226
PER2	-0.62526	0.00281698
GFPT1	-0.625315	0.00288149
EDRF1	-0.625535	0.0191039
PTAR1	-0.62555	0.00281698
ZNF675	-0.625835	0.00390726
ZNF616	-0.626122	0.00299779
HERPUD1	-0.626747	0.00472597
TNFRSF10D	-0.626836	0.00281698
ZNF680	-0.626878	0.00281698
NCBP2AS2	-0.627648	0.0173532
BNIP3L	-0.627941	0.00695264
XPO4	-0.627949	0.00297558
NNAT	-0.627995	0.0217582
LGALS8	-0.628093	0.00568225
NUDT21	-0.62821	0.00281698
HTATIP2	-0.628248	0.00281698
TMEM123	-0.628428	0.00303803
TTC37	-0.62843	0.0033482
RLIM	-0.629016	0.00281698
ZMYM5	-0.629238	0.00429115
CHML	-0.629823	0.00476737
SFR1	-0.630121	0.00346829
APC	-0.630256	0.00281698
ARHGAP32	-0.630373	0.00367536
TMED7	-0.630462	0.0029479
COIL	-0.63048	0.00284975
LIF	-0.630597	0.0103008
ZNF3	-0.630811	0.00315342
HIF1A	-0.63108	0.00307817
HAUS2	-0.631195	0.00287598
CEP295	-0.631727	0.00301737
APEX2	-0.631815	0.0171884
ARHGAP29	-0.631967	0.00288149
TRAPPC4	-0.632138	0.00448475
PRPS2	-0.63225	0.00409775
NRAS	-0.632309	0.00281698
RIOK3	-0.632347	0.0029479
HAT1	-0.632517	0.00475625
PJA2	-0.632785	0.00303988
PRKAB2	-0.632867	0.00349682
CARNMT1	-0.633247	0.00323634
CCDC189	-0.633299	0.03223
AKR1C3	-0.634113	0.00281698
SRSF11	-0.634317	0.00281698
BCLAF1	-0.634594	0.00284975
ATP6V1A	-0.634808	0.00496537
BMT2	-0.635433	0.00281698
GPD2	-0.635565	0.00377977
FOXJ3	-0.635817	0.00370077
KDSR	-0.636679	0.00296637
LRIG3	-0.636727	0.00705915
FBXL12	-0.636747	0.00394528
SSR3	-0.636851	0.00281698
CTSL	-0.637143	0.00281698
FAM214A	-0.637158	0.00364593
CHIC1	-0.637489	0.00293243
SLC35A1	-0.6381	0.00394528
ZNF738	-0.638642	0.00513074
ME1	-0.638843	0.00325361
TAS2R13	-0.638884	0.0203808
ZFP91	-0.639046	0.00281698
FRAT2	-0.639425	0.00281698
ZNF644	-0.639598	0.0029479
CPEB4	-0.639605	0.00315342
CTH	-0.640438	0.00534739
JUND	-0.640582	0.00320795
FBXO30	-0.640771	0.003185
OGT	-0.64106	0.00288149
TENT5A	-0.641135	0.00281698
MSMO1	-0.641825	0.00435762
SDHD	-0.641882	0.00281698
ZNF600	-0.641964	0.00317643
IL17RB	-0.642202	0.00329661
CTDNEP1	-0.642227	0.00285293
NFE2L3	-0.642414	0.00323181
TEFM	-0.642639	0.00398273
NEPRO	-0.642726	0.0054847
TOP2A	-0.642753	0.003051
ZNF550	-0.642868	0.0139657
MAN2A1	-0.643038	0.00390973
LAP3	-0.643329	0.00301908
CAND1	-0.643419	0.00281698
STYK1	-0.6435	0.00782729
PSMC3IP	-0.643622	0.00435762
MOB3C	-0.643825	0.00388613
FAM8A1	-0.644347	0.00281698
MAP6D1	-0.645019	0.0154909
TMEM258	-0.645311	0.00341728
FAT1	-0.645347	0.00281698
RNF113A	-0.645386	0.00288149
PIK3R4	-0.645534	0.00281698
BTBD19	-0.645608	0.00976658
SF3B5	-0.645646	0.0029479
ZNF281	-0.645691	0.00281698
MET	-0.645937	0.00281698
MCIDAS	-0.646066	0.00388814
KBTBD4	-0.646427	0.0158931
BCCIP	-0.647	0.00281698
PTGR1	-0.647004	0.00343741
ARMCX3	-0.647066	0.00281698
VPS18	-0.647167	0.00354185
FAM76B	-0.647415	0.0212215
ZNF776	-0.647868	0.00281698
PLPP6	-0.648008	0.0269771
RO60	-0.648306	0.00281698
MMS22L	-0.648331	0.00281698
LRRC8B	-0.648502	0.00302123
MRPL50	-0.648708	0.00392108
PHIP	-0.64949	0.00344111
VPS11	-0.649781	0.00346618
ZNF564	-0.650003	0.00281698
CLDN1	-0.650093	0.00311496
HOXA11	-0.650166	0.0263409
CHPF2	-0.65142	0.00398273
LIG4	-0.651597	0.00315342
PDP1	-0.651724	0.00389738
EXTL2	-0.653065	0.0149838
CD59	-0.653434	0.00290688
GPR180	-0.653475	0.00281698
SLC3A2	-0.653929	0.00301737
CTSC	-0.653952	0.00281698
CCNT1	-0.654086	0.00421687
SRSF10	-0.654152	0.00281698
RNF213	-0.655413	0.00281698
WDR83OS	-0.655774	0.0121206
ZNF597	-0.655966	0.00287226
EIF4A2	-0.656402	0.00281698
TCTE3	-0.656657	0.00868234
ZNF143	-0.656694	0.00284938
FAM135A	-0.656958	0.00343741
MTDH	-0.657242	0.00281698
MCM6	-0.657277	0.00281698
ITGAV	-0.657529	0.00281698
LSAMP	-0.657557	0.00405931
ZNF84	-0.657708	0.00377977
JPT2	-0.657866	0.00281698
IRF2BP2	-0.657867	0.00296637
TAS2R20	-0.658382	0.0302907
NOP10	-0.658657	0.00315342
ANKRD10	-0.658898	0.00281698
ZNF561	-0.659137	0.0033317
BLM	-0.659375	0.00415924
ZNF227	-0.659734	0.0029368
TBXAS1	-0.659736	0.0036219
NT5C3A	-0.660234	0.0242917
ZNF711	-0.660562	0.00581209
GNPTAB	-0.660569	0.00376087
RAD51AP1	-0.661091	0.0147874
SPRY1	-0.661161	0.00387156
JMJD1C	-0.661479	0.00348942
VPS25	-0.661971	0.00718191
OSGIN2	-0.662325	0.00284975
FAM83D	-0.662591	0.00290688
LYSMD3	-0.663112	0.0343489
ELOVL7	-0.663743	0.0037747
DNHD1	-0.663816	0.00281698
CHUK	-0.663984	0.00372025
C3orf38	-0.664482	0.00375357
ZNF595	-0.664564	0.0045557
NEDD9	-0.664575	0.0043556
DSG2	-0.664885	0.00281698
VAMP1	-0.665111	0.0105945
PSMG2	-0.66609	0.00346537
ITGB8	-0.666452	0.00484144
ADPRM	-0.666591	0.00378717
RBM14-RBM4	-0.66714	0.0163943
NFYA	-0.668083	0.00560145
L3HYPDH	-0.668765	0.00526653
HSPA1A	-0.66891	0.00303988
TIFA	-0.6692	0.00347333
RGS2	-0.669671	0.00281698
CLDN20	-0.670128	0.019523
RPUSD2	-0.671263	0.00632701
LRRTM2	-0.671489	0.0105945
ZNF708	-0.672069	0.00281698
CLDN4	-0.672136	0.00299539
GNPDA1	-0.672558	0.00281698
MKLN1	-0.673117	0.00281698
ZBTB24	-0.673805	0.00358314
MAP4K3	-0.673979	0.00548846
ZNF572	-0.674575	0.00883827
ZNF480	-0.675315	0.00303988
TOPORS	-0.675933	0.00287598
TRAPPC2B	-0.676149	0.00293243
ZNF519	-0.676556	0.00322854
FICD	-0.677264	0.00284975
KLHL24	-0.677762	0.00291031
PRDX3	-0.677935	0.00295354
BLZF1	-0.678583	0.00309716
PIAS1	-0.678687	0.00281698
CHRAC1	-0.678894	0.00281698
LY6G5B	-0.678894	0.00281698
NXT2	-0.679151	0.00281698
VEZF1	-0.679235	0.00522979
FAM104A	-0.679249	0.00301737
FOXC1	-0.6798	0.00503392
BAMBI	-0.680008	0.00426114
ZNF569	-0.68022	0.00926091
FOXO1	-0.680554	0.00281698
ZNF502	-0.681657	0.00281698
ZBTB11	-0.682792	0.00284938
ZNF417	-0.682811	0.00442708
TAF7	-0.682886	0.00281698
FAM111A	-0.683482	0.00281698
PRAG1	-0.683525	0.00482081
MED13	-0.683991	0.00281698
FNDC3A	-0.684247	0.00281698
RPA3	-0.684658	0.013119
PELO	-0.684804	0.00291032
CDK1	-0.684901	0.00281698
AHNAK	-0.685834	0.00281698
ZNF792	-0.686022	0.00281698
EID2	-0.686193	0.0451041
SMIM13	-0.686427	0.00653455
ZNF567	-0.687137	0.00305853
TAF1D	-0.687414	0.00284975
ZFP36	-0.687534	0.00580222
KLF11	-0.68763	0.0124188
ATL3	-0.688464	0.00281698
CCDC12	-0.688757	0.0067402
MAP1LC3B	-0.68885	0.0116704
ZNF668	-0.688931	0.00928115
EPM2AIP1	-0.689301	0.00336174
ASTE1	-0.689382	0.00281698
BRK1	-0.689391	0.00329362
EGLN3	-0.690119	0.00281698
GLS	-0.690158	0.00303803
DSC2	-0.690276	0.00434881
FEN1	-0.690326	0.00281698
MAL2	-0.690362	0.00296637
AREG	-0.690577	0.00281698
MCL1	-0.690735	0.00281698
ATMIN	-0.691247	0.00284915
CLTC	-0.691848	0.00352894
DAD1	-0.692242	0.00281698
PJA1	-0.692415	0.0108358
ZBTB5	-0.692637	0.00299779
B2M	-0.693596	0.00281698
SLC30A1	-0.693717	0.00302123
TAS2R5	-0.694072	0.0043556
ZNHIT2	-0.694612	0.00450528
ZNF621	-0.694964	0.00426766
NKTR	-0.695153	0.00339313
MCM5	-0.695196	0.00281698
CDRT1	-0.695241	0.0103089
MSH6	-0.695831	0.00281698
BRCA2	-0.696063	0.00303988
HPS6	-0.696833	0.00305717
BZW1	-0.696873	0.00281698
CRY2	-0.69732	0.00281698
CHTOP	-0.69762	0.00281698
ORC1	-0.697853	0.00683738
CENPC	-0.697855	0.00281698
EMSY	-0.698396	0.00377977
SNX4	-0.698469	0.00464567
CAPRIN2	-0.69894	0.00315342
JAZF1	-0.699083	0.00438703
UGDH	-0.699192	0.00281698
ZBTB14	-0.699465	0.00389593
HOXB7	-0.699466	0.00865636
TSPYL4	-0.700258	0.00624217
CDC42EP2	-0.701893	0.0112981
STAT2	-0.702162	0.00357628
GADD45A	-0.702774	0.00568225
CDKN1A	-0.704062	0.0189727
MMD	-0.705125	0.00315859
SLC29A1	-0.705392	0.0067426
ZNF384	-0.705439	0.00281698
GPR137B	-0.705921	0.015397
CITED2	-0.706618	0.00281698
SLC30A7	-0.70667	0.00281698
PARM1	-0.707167	0.0134233
NUSAP1	-0.707319	0.00281698
CASP8AP2	-0.707807	0.00285257
CFL2	-0.707882	0.00433847
MYC	-0.70897	0.00315342
ZNF155	-0.709249	0.0065262
EAF2	-0.709345	0.00281698
CLP1	-0.709785	0.00281698
ARL5B	-0.710632	0.00281698
MFSD11	-0.711002	0.00281698
ASPH	-0.711587	0.00281698
FAM122A	-0.711934	0.0093681
NQO1	-0.712043	0.00281698
PCNA	-0.712096	0.00281698
SMARCAD1	-0.71228	0.00281698
RMND5A	-0.712831	0.00281698
ZNF443	-0.712866	0.00656506
ARRDC4	-0.713023	0.00408279
KDELR3	-0.713629	0.00281698
GLO1	-0.713849	0.00281698
TIGD1	-0.71393	0.0133953
ZNF551	-0.714079	0.00281698
PLOD2	-0.714095	0.00281698
PRRC1	-0.71419	0.00281698
ZNF718	-0.715114	0.00297558
SETD7	-0.715152	0.00281698
STARD4	-0.715908	0.00451994
TRIM25	-0.716719	0.00281698
RB1CC1	-0.717334	0.00281698
BTAF1	-0.717371	0.00281698
PAXBP1	-0.717381	0.00281698
LTN1	-0.717618	0.00358314
TOMM70	-0.718199	0.00311496
TAP2	-0.71856	0.00804289
ZNRD1	-0.71858	0.020329
EXOC8	-0.719284	0.00281698
SLC10A5	-0.719438	0.00281698
F2RL1	-0.720085	0.00329362
CHAC1	-0.721059	0.0177653
HES4	-0.721084	0.00281698
SUCO	-0.721096	0.00303988
DIABLO	-0.721818	0.00604792
KLF10	-0.721945	0.00281698
TRMT10C	-0.722102	0.00288149
CSTF2T	-0.722197	0.00342066
LACC1	-0.722208	0.00338991
PRH1	-0.724684	0.0393593
STX3	-0.72506	0.00303988
UBA6	-0.725625	0.00281698
PPP1R3D	-0.726201	0.00281698
PRPF38B	-0.726297	0.00281698
CRYBG3	-0.72669	0.00281698
ZNF699	-0.726953	0.00281698
ZNF107	-0.728802	0.00342228
EID2B	-0.72921	0.0437718
CREBZF	-0.730002	0.00281698
EGR1	-0.730688	0.00281698
ZRANB2	-0.730733	0.00469612
DNTTIP2	-0.731244	0.00281698
PM20D2	-0.731292	0.0052154
ARL4A	-0.732457	0.00281698
PURB	-0.732722	0.00281698
SFXN1	-0.732806	0.00291716
ARFIP1	-0.733132	0.00301737
LPAR6	-0.733222	0.00734951
DST	-0.733273	0.00281698
WDR76	-0.733429	0.00448475
TAS2R14	-0.734274	0.00284057
APOO	-0.734276	0.00424942
SREK1	-0.734392	0.00281698
NUP160	-0.734493	0.00329661
MYLIP	-0.734651	0.00513074
SAT1	-0.735093	0.00281698
TRIM5	-0.735727	0.00537355
MINPP1	-0.736532	0.00585946
BMP2K	-0.738499	0.00281698
BLOC1S4	-0.738576	0.0161672
PEX11B	-0.739449	0.0162515
DUSP2	-0.740684	0.00303988
PNPLA8	-0.74126	0.00416657
FAM156A	-0.743328	0.0292138
UBE2A	-0.743736	0.00281698
ZNF324	-0.745049	0.00281698
USP38	-0.745506	0.00298287
ZNF700	-0.745812	0.0102662
DHRS9	-0.745869	0.0120791
KCNJ13	-0.746726	0.00543963
GABARAP	-0.747264	0.00281698
HOXB4	-0.748124	0.00303988
TUBB	-0.748288	0.00281698
G3BP2	-0.749007	0.00281698
CLK1	-0.74949	0.00432177
ZNF420	-0.749675	0.0044167
FTL	-0.749748	0.00281698
LCORL	-0.749885	0.00281698
H2AX	-0.750119	0.00284975
DCUN1D4	-0.750234	0.00284938
ZNF226	-0.750712	0.00305478
UHRF1BP1	-0.75119	0.00281698
CMTR2	-0.751419	0.00281698
SLC20A1	-0.752886	0.00320554
E2F6	-0.753599	0.00281698
RICTOR	-0.753807	0.00281698
PRIM1	-0.75402	0.00284975
ZNF350	-0.754362	0.00281698
NUP54	-0.754633	0.00281698
CDC6	-0.754661	0.00281698
HOXA13	-0.75489	0.00281698
GPR183	-0.755776	0.0246087
PSMB8	-0.756295	0.00305478
USP37	-0.7563	0.00322854
ZNF224	-0.757464	0.00303988
TTPAL	-0.75752	0.00281698
ZNF367	-0.758913	0.00374661
OR2D2	-0.759851	0.0144207
EVI2A	-0.762009	0.00607019
ZNF211	-0.762334	0.00288149
NRIP1	-0.762354	0.00284915
SQSTM1	-0.762461	0.00281698
ARGLU1	-0.762824	0.00281698
CD164	-0.762914	0.00281698
DMTF1	-0.763227	0.0047008
PATL1	-0.763591	0.00281698
SPRY2	-0.764525	0.00281698
BEST1	-0.764577	0.00322854
APOL1	-0.764584	0.00281698
CBX4	-0.765877	0.00999574
TP53INP1	-0.766622	0.00364593
ZNF200	-0.767058	0.0135109
TRIR	-0.767335	0.00281698
FLRT3	-0.767347	0.00375357
MTHFD2	-0.767726	0.0045645
REC8	-0.768617	0.00473891
GABARAPL1	-0.768784	0.00426114
TXNIP	-0.768976	0.00291031
FIGNL1	-0.769831	0.00340734
FAM110C	-0.769913	0.00303988
DKK1	-0.770224	0.00296637
TOPBP1	-0.770352	0.00281698
TXN	-0.770666	0.00284938
TNFSF10	-0.771061	0.00980034
PIGW	-0.771349	0.00472845
PPP1R15B	-0.772381	0.00281698
SLITRK6	-0.772402	0.00372025
ANKRD49	-0.773035	0.00301737
GOLT1B	-0.773245	0.00288149
UGT1A5	-0.773814	0.0197172
NIPAL1	-0.774234	0.00299779
RNF24	-0.774496	0.00284057
ZNF473	-0.774772	0.00329362
WDR5B	-0.774889	0.00281698
NDUFA4	-0.775521	0.00325361
FAM91A1	-0.776639	0.00284975
PSAT1	-0.777698	0.00281698
RLF	-0.778248	0.00281698
USPL1	-0.779044	0.00324465
ZBTB6	-0.779396	0.00281698
AL136531.2	-0.779643	0.0266896
ERAP2	-0.779901	0.00281698
HSPA13	-0.781421	0.00284383
CXCL2	-0.78221	0.0080405
PGM3	-0.782838	0.00303988
PAPOLG	-0.783106	0.00347714
ANXA2R	-0.783144	0.00281698
RGS16	-0.784209	0.00281698
IFNGR1	-0.784373	0.00281698
DYRK2	-0.786149	0.00281698
TGFBR2	-0.78752	0.00302123
CCDC186	-0.787999	0.00281698
ATXN7L3B	-0.788083	0.00281698
HOXA5	-0.788514	0.0243769
LIPG	-0.788686	0.00298287
DCP2	-0.789267	0.00281698
WDR36	-0.790129	0.00322854
TENT5B	-0.790375	0.0420647
DCLRE1A	-0.791207	0.00712386
GCLC	-0.791492	0.0029479
TTC9C	-0.791761	0.00281698
ZNF14	-0.792357	0.0353879
ID2	-0.792978	0.00281698
ZNF100	-0.793679	0.00300056
ZNF12	-0.793741	0.00281698
IRF1	-0.794306	0.00281698
ZSCAN9	-0.795298	0.00281698
GLA	-0.796636	0.00281698
IFI35	-0.796935	0.00288149
H3-3A	-0.797553	0.00281698
TAS2R50	-0.797978	0.00302123
ITPRID2	-0.798273	0.00281698
RNMT	-0.798503	0.00284975
SP1	-0.79954	0.00307372
CAPZA1	-0.801828	0.00532695
CD58	-0.80294	0.00597081
RSRP1	-0.804415	0.00281698
HES1	-0.804447	0.00281698
DCAF4L1	-0.804951	0.00521359
ZNF799	-0.805153	0.0067402
PLPP5	-0.805424	0.00287598
LTB4R	-0.807212	0.00281698
UHMK1	-0.807645	0.00281698
TIPARP	-0.809497	0.00299539
CHD2	-0.811409	0.00281698
YRDC	-0.812479	0.00287598
FOXN2	-0.812931	0.00325165
IPPK	-0.816834	0.00284975
JUNB	-0.818972	0.00281698
HNRNPDL	-0.820039	0.00281698
ITGA2	-0.82023	0.00281698
EIF1AD	-0.822766	0.00755224
GADD45B	-0.823815	0.0307357
DHX58	-0.823923	0.00281698
KLHL15	-0.824115	0.00325165
ZNF79	-0.824457	0.0166212
CDK3	-0.824473	0.0059231
RIT1	-0.824515	0.00329661
FEM1C	-0.824682	0.00393925
RESF1	-0.825607	0.00291032
ZNF17	-0.825758	0.00284915
HSH2D	-0.828517	0.0167074
CTAGE4	-0.82861	0.00281698
TGIF1	-0.830248	0.00281698
ZNF669	-0.83066	0.00771104
CXCL1	-0.831694	0.00284975
TCN1	-0.831945	0.00303803
E2F8	-0.83224	0.00291249
ZNF35	-0.835708	0.00301908
JUN	-0.8376	0.00302123
TRA2B	-0.837856	0.00281698
FAM89A	-0.838367	0.00381143
IER2	-0.838384	0.00281698
B3GALT2	-0.839018	0.00315342
IER3	-0.839323	0.00281698
NUP153	-0.839443	0.00281698
GNA13	-0.839816	0.00341728
GINS2	-0.840137	0.00358314
BSCL2	-0.841168	0.00281698
IL6ST	-0.842137	0.00290688
PNP	-0.842882	0.00285257
ZNF625-ZNF20	-0.845928	0.0366902
KIFAP3	-0.846741	0.00281698
DNAJB4	-0.848606	0.00395248
LAMTOR3	-0.849182	0.00281698
RBAK	-0.85233	0.00281698
E2F7	-0.853322	0.00281698
ZNF266	-0.854093	0.00281698
H2AC7	-0.855231	0.0123324
MTFR2	-0.855353	0.00281698
PER1	-0.855699	0.00343426
UNG	-0.855888	0.00322854
MBNL1	-0.856148	0.00288149
SCAMP2	-0.856441	0.00283445
AMIGO2	-0.856586	0.00281698
ZHX1	-0.85672	0.00281698
ZNF816	-0.857792	0.00880426
KANSL2	-0.859412	0.0043556
JPT1	-0.859821	0.00281698
BARD1	-0.861305	0.00737481
DGCR8	-0.862759	0.00281698
BUB3	-0.864474	0.00281698
BST2	-0.865176	0.0047454
ZNF574	-0.866691	0.00301908
ZNF140	-0.867939	0.00391356
AL136295.5	-0.86797	0.0400312
BACH1	-0.868075	0.00281698
ZNF571	-0.870415	0.00284938
ZNF292	-0.872033	0.00301737
PLAG1	-0.873441	0.00788587
HMGCS1	-0.874625	0.00281698
TAS2R19	-0.879965	0.00301908
TUFT1	-0.880428	0.00302123
EIF2AK2	-0.881644	0.00281698
RBM4	-0.882801	0.00281698
ABHD4	-0.88812	0.002611
BCL2L11	-0.8887	0.00313983
ERVFRD-1	-0.892247	0.0132335
VPS72	-0.892601	0.00304282
FILIP1L	-0.894442	0.00816157
GALNT3	-0.894745	0.00252409
KPNA2	-0.895476	0.00281698
PITPNB	-0.896745	0.00284938
RPL22L1	-0.898396	0.00301737
TCTEX1D4	-0.898526	0.0110865
NPAT	-0.899353	0.00281698
CNTF	-0.899494	0.00281698
ZNF184	-0.904214	0.00281698
LEMD3	-0.904225	0.00543963
ZNF267	-0.907943	0.00416054
CDKN2B	-0.908118	0.00243358
ZNF432	-0.908852	0.00281698
NR4A2	-0.909423	0.00281698
NUAK2	-0.911348	0.0326345
MPZL3	-0.912555	0.00467697
SEC24D	-0.918125	0.00382297
SRXN1	-0.921321	0.00243358
SYPL1	-0.922174	0.00528319
SP100	-0.923976	0.00306516
UGT1A4	-0.925757	0.0138793
UGT1A3	-0.926077	0.00329362
EREG	-0.926666	0.00281698
CALM2	-0.926883	0.00281698
INTS5	-0.927519	0.00472845
CXCL10	-0.928656	0.0133264
IER5	-0.939709	0.00313483
CYP4F11	-0.941333	0.00281698
DCBLD2	-0.941631	0.00281698
AP001931.2	-0.941638	0.00341728
MED31	-0.942086	0.0153887
TAS2R46	-0.945783	0.015855
ZC3HAV1	-0.947406	0.00288149
UGT1A7	-0.947655	0.00246282
MFSD5	-0.948347	0.00375357
ERVMER34-1	-0.949783	0.00243358
PLK3	-0.950585	0.00406486
H3C6	-0.956072	0.00311026
ZBED6	-0.956501	0.00284975
SERPINB5	-0.959601	0.00281698
PHLDA1	-0.961106	0.002611
YPEL5	-0.963443	0.00291032
EIF2AK3	-0.968225	0.00281698
AGR2	-0.969097	0.00313261
AKR1C1	-0.97011	0.00243351
LYPLA2	-0.972116	0.00281698
ANXA1	-0.972384	0.00281698
OSER1	-0.976139	0.00231937
HBP1	-0.977025	0.00324465
AKR1B10	-0.978028	0.00273072
NFKBIZ	-0.980632	0.00281698
UGT8	-0.98302	0.00281698
ZNF823	-0.984909	0.00284975
SNU13	-0.990487	0.00281698
OMG	-0.991528	0.00391016
ZNF92	-0.99531	0.00299427
CDKN2AIP	-0.999011	0.00348565
KTI12	-1.00073	0.0241188
EDN1	-1.00098	0.00339156
CCNE1	-1.00338	0.00433847
PMAIP1	-1.00494	0.00281698
IER5L	-1.0058	0.00313983
MTMR6	-1.00658	0.00390845
JAG1	-1.01005	0.00243351
SERTAD3	-1.0116	0.00403561
UGT1A9	-1.01281	0.00302122
BTG1	-1.01443	0.00281698
DUSP11	-1.0173	0.00284975
ZNF180	-1.0187	0.00292563
AKR1C2	-1.02105	0.00281698
FOXA1	-1.02207	0.00297558
LURAP1L	-1.02286	0.00777357
PTP4A1	-1.02404	0.00543963
REEP3	-1.02549	0.00247442
SHFL	-1.02897	0.00281698
VMP1	-1.02932	0.00281698
SLC7A11	-1.03085	0.00281698
PARP10	-1.03857	0.00281698
FBXO5	-1.04171	0.00284975
ITGB1	-1.04241	0.00281698
TAS2R30	-1.04278	0.00281698
DUSP5	-1.04348	0.00243351
IFRD1	-1.0441	0.00281698
ARL14	-1.04444	0.00390672
CCNT2	-1.04873	0.00467201
TM4SF1	-1.05215	0.00281698
RGPD5	-1.05424	0.00697872
DTX3L	-1.05671	0.00281698
ZNF16	-1.05908	0.00393674
ERRFI1	-1.05951	0.00243358
RANBP6	-1.06077	0.00585466
ZNF670	-1.06292	0.00433045
EID3	-1.06821	0.00243351
ZNF222	-1.07039	0.00281698
NFKBIA	-1.07305	0.00288149
DDIT3	-1.07508	0.00311058
RAB20	-1.08442	0.00303988
CKS1B	-1.09055	0.00281698
MXD1	-1.0912	0.00299427
ADGRG6	-1.09414	0.00288149
MX2	-1.09476	0.00215343
BHLHE40	-1.09854	0.00325361
SERTAD1	-1.09962	0.00281698
EVI2B	-1.104	0.00325361
C6orf141	-1.11193	0.00296637
OSGIN1	-1.11199	0.00343741
WEE1	-1.11415	0.00281698
M6PR	-1.11709	0.00281698
UBE2C	-1.12705	0.00281698
TRIM21	-1.12838	0.00204013
IRF7	-1.13257	0.00281698
TCEAL9	-1.13371	0.00372266
ZNF300	-1.13898	0.00296637
ZNF678	-1.14255	0.00281698
SAMHD1	-1.14745	0.00231937
ARL6IP1	-1.15006	0.00281698
CSRNP1	-1.1546	0.00281698
AL135905.2	-1.15658	0.00315342
CASP7	-1.15922	0.00281875
ZNF830	-1.16455	0.00281698
YOD1	-1.16701	0.00281698
ZNF408	-1.16874	0.00562237
ZNF268	-1.16999	0.00281698
MARS2	-1.17214	0.00243351
ZNF416	-1.17256	0.00243358
ATF3	-1.17362	0.00281698
TAS2R43	-1.17929	0.00973574
KLF4	-1.17952	0.00281698
HELZ2	-1.18587	0.0039907
DNAJB9	-1.18902	0.00339156
ADM	-1.1894	0.00325361
CXCL8	-1.19108	0.00281698
DPY19L1	-1.19429	0.00281698
CDK6	-1.19646	0.002611
POC1B-GALNT4	-1.19787	0.0485386
DDX60	-1.20347	0.00281698
Z83844.3	-1.20921	0.00281698
RND3	-1.21207	0.00204013
GPAT3	-1.21286	0.00281698
AC015813.2	-1.21776	0.0197196
ZNF57	-1.21805	0.0039126
SLC40A1	-1.22631	0.00197727
APOL6	-1.23049	0.00353365
KLF6	-1.23117	0.00204013
PLK2	-1.26113	0.00204013
H2AC18	-1.27667	0.0266281
CMPK2	-1.28568	0.00281698
AL669918.1	-1.29462	0.0296204
RSC1A1	-1.29597	0.0116392
UBC	-1.29678	0.00204013
RSAD2	-1.29753	0.00342228
FAM111B	-1.30459	0.00194897
CCNL1	-1.3114	0.00211033
TUBA1C	-1.31779	0.00231937
RNF139	-1.32084	0.00281698
PLSCR1	-1.32882	0.00281698
PPP1R15A	-1.33016	0.00251151
CCN1	-1.33483	0.00281698
TAP1	-1.34311	0.00288149
PARP12	-1.34451	0.00243351
CCNE2	-1.35285	0.00467355
INSIG1	-1.35866	0.00281698
IFITM1	-1.36447	0.00695386
DTL	-1.38458	0.00243351
IFIT2	-1.38567	0.00281698
NXT1	-1.41176	0.00302123
NR1D1	-1.41298	0.00229142
SLC38A2	-1.41397	0.00204013
H2AW	-1.43391	0.00463708
CCN2	-1.44328	0.00281698
STAT1	-1.44805	0.00251151
DUSP6	-1.45464	0.00178863
TRIB1	-1.45478	0.00243358
SP110	-1.46172	0.00281698
H2AC14	-1.47973	0.00243358
H2BC15	-1.48551	0.00243358
ZDHHC20	-1.48761	0.00281698
FOSB	-1.51574	0.00178863
H4C3	-1.52242	0.00281698
OASL	-1.53461	0.00402745
DDX60L	-1.542	0.00178863
ARRDC3	-1.54753	0.00281698
UBE2L6	-1.55141	0.00281698
H1-4	-1.55479	0.00281698
CDK2	-1.56066	0.00178863
H3C14	-1.58622	0.00518125
FOS	-1.59084	0.00281698
MAGEA2B	-1.60094	0.0118938
H1-5	-1.60845	0.00178863
IRF9	-1.6182	0.00178863
HMOX1	-1.62332	0.00281698
DUSP1	-1.62451	0.00283445
H2AC12	-1.62755	0.00281698
PARP9	-1.64171	0.00178863
USP18	-1.64989	0.00393925
H3C13	-1.66583	0.00281698
H2BU1	-1.66606	0.00288149
H4C5	-1.67643	0.00178863
H2AC21	-1.68189	0.00281698
H4C4	-1.68895	0.00178863
H1-3	-1.71228	0.00281698
H2BC12	-1.71355	0.00243351
H2BC11	-1.71456	0.00204013
H2AC17	-1.71642	0.00243358
IFIH1	-1.71684	0.00291032
H2BC14	-1.72119	0.00204013
H2BC21	-1.7309	0.00178863
H3C8	-1.74688	0.00249172
H2AC20	-1.75649	0.00281698
H4C13	-1.75772	0.00243358
H3C11	-1.7601	0.00284975
H1-2	-1.76056	0.00178863
H2BC4	-1.77321	0.00281698
H3C3	-1.78849	0.00281698
H2AC6	-1.80789	0.00291716
HERC6	-1.81584	0.00178863
H2AC11	-1.81846	0.00281698
H2BC7	-1.84001	0.00281698
H3C7	-1.8578	0.00281698
H2BC6	-1.87813	0.00281698
H2BC18	-1.87895	0.00178863
H4C1	-1.88009	0.00231937
H2AC16	-1.89725	0.00281698
H4-16	-1.90987	0.00243351
IFI44	-1.9117	0.00380186
H2BC8	-1.9229	0.00204013
H2BC5	-1.93518	0.00178863
ISG15	-1.94164	0.00243351
H3C12	-1.94239	0.00408564
PARP14	-1.94463	0.00281698
H2AC13	-1.94855	0.00194991
H4C14	-1.99071	0.00243351
AL031777.2	-1.99093	0.00178863
H4C2	-1.99286	0.00281698
H4C11	-1.99493	0.002611
H2BC9	-2.01846	0.00178863
H3C15	-2.02431	0.00184947
H3C1	-2.02542	0.0029479
H2BC10	-2.02851	0.00243358
SAMD9	-2.04046	0.00229142
H2BC13	-2.04701	0.00178863
H2AC4	-2.07389	0.00178863
H2AC8	-2.10492	0.00243358
H3C2	-2.10915	0.00231937
H3C10	-2.1137	0.00178863
OAS2	-2.1377	0.00287226
DDX58	-2.15315	0.00281698
H2BC17	-2.15496	0.00281698
IFIT5	-2.15731	0.00243358
H4C8	-2.18189	0.00184947
IFI27	-2.20797	0.00281698
IFIT3	-2.40114	0.00281698
OAS3	-2.41984	0.00178863
H2AC19	-2.42781	0.00323522
MX1	-2.44133	0.00178863
OAS1	-2.5334	0.00178863
TPX2	-2.66986	0.00178863
IFITM3	-2.72243	0.00312999
IFIT1	-2.89403	0.00281698
IFI6	-3.15867	0.00281698
