# Supplementary material for: Therapeutic targeting of the TPX2/TTK network in colorectal cancer
Source: Cell Commun Signal. 2023 Sep 28;21:265. doi: 10.1186/s12964-023-01290-2 (PMC10536736; doi:10.1186/s12964-023-01290-2)
Supplement: Supplementary file 7 — Additional file 6: Table S6. Differentially expressed gene in HCT116 transfected with siTTK (2.0 FC, FDR < 0.05). [file 12964_2023_1290_MOESM6_ESM.xlsx]

## Sheet: GE.siTTK_vs_Control-fold1.5_adj
Table S6. Differentially expressed gene in HCT116 transfected with siTTK (2.0 FC, FDR < 0.05).
GeneID (Regulation criterion: fold > 1.5 and adjp p-value < 0.05)	siTTK_vs_Control-log_fold	siTTK_vs_Control-p_value
AL034430.2	4.09371	0.00597028
NME1-NME2	1.13188	0.0211542
H2AC7	0.998967	0.0395672
MT-ATP8	0.844284	0.0434845
AC006978.2	0.7487	0.0285699
SPRR1B	0.738729	0.0285699
MTRNR2L12	0.612739	0.045756
CCNE1	-0.585405	0.024798
UBTD1	-0.58829	0.045073
AKR1B10	-0.597261	0.0146144
POLDIP2	-0.597854	0.0211542
SLC36A1	-0.612171	0.0239021
GPR157	-0.612844	0.0211542
TMEM238	-0.636797	0.0297814
SHFL	-0.648541	0.0285699
DUSP1	-0.65155	0.0233044
HES4	-0.652364	0.040101
TMTC3	-0.653655	0.0327051
VPS54	-0.661534	0.0211542
SAMHD1	-0.665153	0.0239021
FOSB	-0.691245	0.0211542
YES1	-0.70607	0.0317098
DHX58	-0.708153	0.0146144
HSH2D	-0.711128	0.0490013
BST2	-0.734268	0.0407589
TGFBR2	-0.744262	0.0146144
STAT1	-0.779445	0.0109594
IFI35	-0.791861	0.0384776
DTX3L	-0.79244	0.0119186
GPAT3	-0.79989	0.0285699
SLC7A5	-0.80321	0.0211542
TMEM14A	-0.821086	0.0384776
APOL6	-0.842579	0.0346413
MX2	-0.866035	0.0109594
TMEM160	-0.867008	0.0478902
PARP10	-0.868747	0.0211542
C4orf48	-0.889738	0.0412404
PARP12	-0.891056	0.0144325
IRF9	-0.902214	0.0146144
IFIT2	-0.902655	0.0280258
OASL	-0.905821	0.0346413
CXCL16	-0.911903	0.0264854
NEK7	-0.916388	0.0285699
PLSCR1	-0.999171	0.0108655
CMPK2	-1.01309	0.0302016
SP110	-1.03354	0.0192105
DDX60L	-1.04556	0.0109594
DDX60	-1.04624	0.0211542
IRF7	-1.04641	0.0227626
RSAD2	-1.04775	0.0320278
TAP1	-1.0768	0.0297814
PARP14	-1.07833	0.0192105
MTRNR2L3	-1.07972	0.0478631
PARP9	-1.12328	0.0157497
SAMD9	-1.13868	0.0146144
UBE2L6	-1.14296	0.0239021
HERC6	-1.16044	0.0185867
IFIT5	-1.17491	0.0211542
HELZ2	-1.19274	0.0227626
DDX58	-1.19989	0.0211542
IFIH1	-1.22303	0.0109594
USP18	-1.43378	0.0244655
OAS2	-1.44862	0.0192105
IFIT3	-1.47727	0.0144325
ISG15	-1.53904	0.0221575
IFITM3	-1.54229	0.0157497
IFI27	-1.59389	0.0109594
IFI44	-1.60242	0.0146144
MX1	-1.63434	0.00771538
OAS1	-1.66139	0.0211542
OAS3	-1.74454	0.0116338
IFIT1	-1.90772	0.00597028
IFI6	-1.99821	0.0131466
TTK	-2.0053	0.00597028
