# Supplementary material for: Therapeutic targeting of the TPX2/TTK network in colorectal cancer
Source: Cell Commun Signal. 2023 Sep 28;21:265. doi: 10.1186/s12964-023-01290-2 (PMC10536736; doi:10.1186/s12964-023-01290-2)
Supplement: Supplementary file 8 — Additional file 7: Table S7. Canonical pathway enrichment in differentially expressed genes in TPX2 high vs TPX2 low COAD. Analysis was conducted using IPA. [file 12964_2023_1290_MOESM7_ESM.xlsx]

## Sheet: Sheet0
Table S7. Canonical pathway enrichment in differentially expressed genes in TPX2 high vs TPX2 low COAD. Analysis was conducted using IPA.
Ingenuity Canonical Pathways	-log(p-value)	p-value	Ratio	z-score	Molecules
SPINK1 General Cancer Pathway	4.13	7.4131e-05	0.15	2.646	MT1E,MT1F,MT1G,MT1H,MT1M,MT1X,MT2A,RASD1,RASD2
Kinetochore Metaphase Signaling Pathway	9.63	2.34423e-10	0.184	2.5	BIRC5,BUB1,BUB1B,CCNB1,CDK1,CENPA,CENPH,CENPW,DSN1,KIF2C,MAD2L1,NEK2,NUF2,PPP1R3D,PTTG1,SKA3,SPC25,TTK,ZWINT
IL-10 Signaling	1.5	0.0316228	0.0625	2.333	CREB3L1,HLA-DPA1,HLA-DPB1,HLA-DQA1,HLA-DQB1,HLA-DRA,HLA-DRB1,HLA-DRB5,IL1R2
Cell Cycle Control of Chromosomal Replication	1.6	0.0251189	0.0909	2.236	CDC6,CDK1,MCM4,ORC6,TOP2A
PD-1, PD-L1 cancer immunotherapy pathway	1.49	0.0323594	0.07	2.236	HLA-DPA1,HLA-DPB1,HLA-DQA1,HLA-DQB1,HLA-DRA,HLA-DRB1,HLA-DRB5
Cyclins and Cell Cycle Regulation	1.38	0.0416869	0.0714	2.236	CCNA2,CCNB1,CDK1,CDKN2B,E2F1,RBL1
Factors Promoting Cardiogenesis in Vertebrates	1.46	0.0346737	0.0612	2.121	BMP7,CREB3L1,MYC,NOTUM,PLCB4,PLCL2,TCF7,TDGF1,WNT11
BER (Base Excision Repair) Pathway	1.36	0.0436516	0.0909	2	E2F1,HMGB1,RFC3,RFC4
Complement System	4.14	7.24436e-05	0.2	-2.236	C1QA,C1QB,C1QC,C3,C7,CFD,ITGB2
Calcium-induced T Lymphocyte Apoptosis	2.87	0.00134896	0.113	-2.449	ATP2A3,HLA-DPA1,HLA-DPB1,HLA-DQA1,HLA-DQB1,HLA-DRA,HLA-DRB1,HLA-DRB5
Dendritic Cell Maturation	4.16	6.91831e-05	0.0895	-2.496	CREB3L1,HLA-DPA1,HLA-DPB1,HLA-DQA1,HLA-DQB1,HLA-DRA,HLA-DRB1,HLA-DRB5,IGHM,IGKC,IGLC2,IGLC3,JCHAIN,NOTUM,PLCB4,PLCL2,TYROBP
Macrophage Classical Activation Signaling Pathway	1.65	0.0223872	0.0633	-2.53	CCL20,CCL5,CD14,HLA-DPA1,HLA-DPB1,HLA-DQA1,HLA-DQB1,HLA-DRA,HLA-DRB1,HLA-DRB5
Th2 Pathway	1.39	0.040738	0.0625	-2.646	HLA-DPA1,HLA-DPB1,HLA-DQA1,HLA-DQB1,HLA-DRA,HLA-DRB1,HLA-DRB5,ITGB2
IL-4 Signaling	1.58	0.0263027	0.0591	-2.714	COL9A3,CREB3L1,HLA-DPA1,HLA-DPB1,HLA-DQA1,HLA-DQB1,HLA-DRA,HLA-DRB1,HLA-DRB5,RASD1,RASD2
T Cell Receptor Signaling	1.43	0.0371535	0.0561	-2.714	HLA-DPA1,HLA-DPB1,HLA-DQA1,HLA-DQB1,HLA-DRA,HLA-DRB1,HLA-DRB5,ITGB2,RASD1,RASD2,TCF7
Activin Inhibin Signaling Pathway	1.39	0.040738	0.0553	-2.714	EGLN3,FBXO32,IGHM,IGKC,IGLC2,IGLC3,IL1R2,JCHAIN,TCF7,TDGF1,TGIF2
Th1 Pathway	1.69	0.0204174	0.0714	-2.828	HLA-DPA1,HLA-DPB1,HLA-DQA1,HLA-DQB1,HLA-DRA,HLA-DRB1,HLA-DRB5,ITGB2
Pathogen Induced Cytokine Storm Signaling Pathway	2.92	0.00120226	0.0649	-3.13	C3,CCL13,CCL19,CCL20,CCL21,CCL5,CD163,COL9A3,CXCL12,GZMB,HLA-DPA1,HLA-DPB1,HLA-DQA1,HLA-DQB1,HLA-DRA,HLA-DRB1,HLA-DRB5,IL1R2,MYC,SRGN
Multiple Sclerosis Signaling Pathway	2.09	0.00812831	0.065	-3.606	C1QA,C1QB,C1QC,C3,C7,CAPN9,HLA-DPA1,HLA-DPB1,HLA-DQA1,HLA-DQB1,HLA-DRA,HLA-DRB1,HLA-DRB5
Macrophage Alternative Activation Signaling Pathway	4.88	1.31826e-05	0.102	-3.638	CREB3L1,CSF1R,HLA-DPA1,HLA-DPB1,HLA-DQA1,HLA-DQB1,HLA-DRA,HLA-DRB1,HLA-DRB5,IGHM,IGKC,IGLC2,IGLC3,IL1R2,JCHAIN,KLF4,MYC
