# Supplementary material for: Therapeutic targeting of the TPX2/TTK network in colorectal cancer
Source: Cell Commun Signal. 2023 Sep 28;21:265. doi: 10.1186/s12964-023-01290-2 (PMC10536736; doi:10.1186/s12964-023-01290-2)
Supplement: Supplementary file 9 — Additional file 8: Table S8. Canonical pathway enrichment in differentially expressed genes in TTK high vs TTK low COAD. Analysis was conducted using IPA. [file 12964_2023_1290_MOESM8_ESM.xlsx]

## Sheet: Sheet0
Table S8. Canonical pathway enrichment in differentially expressed genes in TTK high vs TTK low COAD. Analysis was conducted using IPA.
Ingenuity Canonical Pathways	-log(p-value)	p-value	Ratio	z-score	Molecules
Cell Cycle Control of Chromosomal Replication	6.9	1.25893e-07	0.2	3.317	CDC6,CDC7,CDK1,DBF4,DNA2,MCM4,MCM6,ORC6,PCNA,PRIM1,TOP2A
Kinetochore Metaphase Signaling Pathway	24.2	6.30957e-25	0.301	3.266	BIRC5,BUB1,BUB1B,CCNB1,CDK1,CENPA,CENPE,CENPH,CENPK,CENPN,CENPQ,CENPU,CENPW,DSN1,KIF2C,MAD2L1,MASTL,NDC80,NEK2,NUF2,PPP1R14A,PTTG1,RAD21,SKA1,SKA2,SKA3,SPC25,SPDL1,TTK,ZWILCH,ZWINT
NER (Nucleotide Excision Repair, Enhanced Pathway)	3.36	0.000436516	0.102	2.449	DNA2,PCNA,POLE2,POLR2K,PRIM1,RFC3,RFC4,TCEA1,TOP2A
SPINK1 General Cancer Pathway	3.07	0.000851138	0.117	2.449	MT1E,MT1F,MT1G,MT1H,MT1M,MT2A,RASD2
Role of BRCA1 in DNA Damage Response	2.98	0.00104713	0.1	2.449	BRCA1,BRCA2,CHEK1,MSH2,NBN,RBL1,RFC3,RFC4
Cyclins and Cell Cycle Regulation	2.85	0.00141254	0.0952	2.449	CCNA2,CCNB1,CCNB2,CDC25A,CDK1,CDKN2B,RBL1,SKP2
Role of IL-17A in Psoriasis	5.12	7.58578e-06	0.417	2.236	CCL20,CXCL1,CXCL3,CXCL5,CXCL8
Mismatch Repair in Eukaryotes	4.14	7.24436e-05	0.278	2.236	EXO1,MSH2,PCNA,RFC3,RFC4
IL-17 Signaling	1.31	0.0489779	0.0513	2.121	CCL20,CXCL1,CXCL3,CXCL5,CXCL8,IL33,MMP3,RASD2
BER (Base Excision Repair) Pathway	1.58	0.0263027	0.0909	2	HMGB1,PCNA,RFC3,RFC4
Serotonin Degradation	1.46	0.0346737	0.0833	-2	ADH1B,ADH1C,DHRS9,UGT2B17
Macrophage Alternative Activation Signaling Pathway	1.54	0.0288403	0.0539	-2.333	CREB3L1,IGHG2,IGHM,IGKC,IGLC2,IGLC3,IL33,JCHAIN,MYC
