# Supplementary material for: Therapeutic targeting of the TPX2/TTK network in colorectal cancer
Source: Cell Commun Signal. 2023 Sep 28;21:265. doi: 10.1186/s12964-023-01290-2 (PMC10536736; doi:10.1186/s12964-023-01290-2)
Supplement: Supplementary file 10 — Additional file 9: Table S9. List of enriched genes in TPX2 and TTK network. [file 12964_2023_1290_MOESM9_ESM.xlsx]

## Sheet: Sheet1
Table S9. List of enriched genes in TPX2 and TTK network
AAR2
ABCE1
ACE2
ADK
ADRM1
AGMAT
AGT
AHCY
AK4
ALDH4A1
AMD1
ANKRD10-IT1
ANLN
ANO9
ANP32E
AREG
ARHGAP11A
ARID3A
ARMC1
ASCL2
ASF1A
ASPM
ATAD2
ATP13A3
AUNIP
AURKA
AXIN2
AZGP1
BIRC5
BMP7
BOP1
BORA
BRCA1
BRCA2
BRIX1
BUB1
BUB1B
C6orf223
C8orf33
CACYBP
CASC19
CBFB
CBX3
CCDC86
CCL20
CCNA2
CCNB1
CCNB2
CCNC
CCT6A
CDC25A
CDC6
CDC7
CDCA2
CDCA5
CDCA7
CDH3
CDK1
CDK5RAP1
CDKN3
CEACAM6
CEBPZ
CEL
CELP
CEMIP
CENPA
CENPE
CENPF
CENPH
CENPI
CENPK
CENPN
CENPQ
CENPU
CENPW
CEP20
CEP55
CFTR
CGREF1
CHEK1
CHORDC1
CIP2A
CKAP2
CKAP2L
CKMT2
CKS2
CLDN1
CMSS1
COL9A3
CPNE1
CPNE7
CSE1L
CTNNBL1
CTSV
CXCL1
CXCL11
CXCL3
CXCL5
CXCL8
CYCSP6
CYP2B6
CYP2W1
DARS1
DBF4
DCAF13
DCUN1D5
DDC
DDIAS
DDX18
DDX21
DDX27
DEK
DEPDC1
DEPDC1B
DIAPH3
DKC1
DLGAP5
DNA2
DNAJC2
DNTTIP1
DPEP1
DPM1
DSCC1
DSN1
DTL
E2F1
ECT2
EEF1E1
EIF1AX
EIF2S2
EIF3E
EIF6
ELFN1-AS1
EMSLR
ENGASE
EPDR1
EPOP
ERCC6L
EREG
ESF1
ETV4
EVPL
EXO1
EZH2
FABP6
FAM111B
FAM217B
FAM83D
FAM91A1
FANCI
FBXO5
FERMT1
FGFR4
FIGNL1
FITM2
FOXM1
FOXQ1
GGCT
GGH
GINS1
GINS2
GLO1
GMNN
GNG4
GNL3
GNPNAT1
GOLT1B
GPR143
GPSM2
GPX2
GTF2F2
GTF2IRD1
GTF3A
GTSE1
GYG2
GZMB
HAUS6
HELLS
HILPDA
HJURP
HMGB1
HMGB1P10
HMGB1P5
HMGB1P6
HMGB2
HMMR
HNF4A
HOOK1
HPDL
HPRT1
HS6ST2
HSPD1
HSPE1
HSPH1
HUNK
IFITM1
IL33
INTS13
IPO7
IQGAP3
KAT2A
KIF11
KIF14
KIF15
KIF18A
KIF18B
KIF20A
KIF20B
KIF23
KIF2C
KIF4A
KIFC1
KNSTRN
KPNA2
KRT23
LAPTM4B
LARGE2
LBR
LDHB
LDLRAD3
LGR5
LINC02418
LRRCC1
LSM14B
LSM5
LTV1
LY6G6D
LY6G6F-LY6G6D
LYAR
LYPLA1
MACC1
MAD2L1
MAP7D2
MAPRE1
MASTL
MCM10
MCM4
MCM6
MCTS2P
MELK
MEX3A
MHENCR
MIR3131
MIR4292
MIR621
MIR647
MIX23
MKI67
MLXIPL
MMP1
MMP12
MMP3
MND1
MOGAT3
MRGBP
MSH2
MTERF3
MTFR2
MTG2
MTHFD1L
MTHFD2
MYBL2
MYC
MYOM3
MZT1
NAP1L1
NBN
NCAPG
NCAPG2
NCAPH
NCL
NDC1
NDC80
NEK2
NELFCD
NEMP1
NFE2L3
NIFK
NKD1
NKD2
NME1
NOC3L
NOP58
NORAD
NOTUM
NOX1
NPM1
NUDCD1
NUF2
NUFIP1
NUP58
NUSAP1
OLA1
ORC6
OSER1
OTUD6B
PABPC1L
PAICS
PAK1IP1
PALD1
PARPBP
PBK
PCLAF
PCMTD2
PCNA
PCNP
PDCD5
PDRG1
PFDN4
PHF6
PI4K2B
PIGU
PLA2G12B
PLAGL2
PLCB4
PLK4
PM20D2
PMAIP1
PNO1
PNPT1
POFUT1
POLE2
POLR2K
POMP
POU5F1B
PPAT
PPIL1
PPP1R3D
PRAP1
PRELID3B
PRIM1
PRKDC
PRMT3
PROCR
PROSER1
PRPF40A
PRPF6
PRR11
PSAT1
PSMA7
PSMG1
PSPH
PTBP3
PTGES3
PTMAP4
PTP4A3
PTPRO
PTTG1
PUM3
PUS7
QPRT
RAB5IF
RACGAP1
RAD21
RAD51AP1
RAD54L
RAE1
RBIS
RBL1
RBM39
RBP2
RECQL4
RFC3
RFC4
RMI1
RN7SL2
RN7SL3
RNF157
RNF43
RPE
RPF2
RPL21P16
RPL39
RPL41P1
RPL7P9
RPN2
RPP40
RRM2
RRS1
RSL24D1
RTF2
RUBCNL
SAPCD2
SASS6
SCARNA13
SCD
SCML1
SGO1
SGO2
SHCBP1
SINHCAF
SKA1
SKA2
SKA3
SKP2
SLC17A9
SLC22A3
SLC25A32
SLC5A6
SLC6A6
SLC7A5
SLCO4A1
SMC2
SMC4
SNHG1
SNHG17
SNORA26
SNORA33
SNORA71A
SNORA71C
SNORA73B
SNORD101
SNORD12B
SNORD17
SNRPB2
SNRPGP2
SNTB1
SP6
SPAG5
SPC25
SPDL1
SQLE
SRPK1
SRPX2
SSB
STAU1
STC2
STIL
STK26
STMN1
STX16
SUV39H2
SUZ12
SYNCRIP
SYT7
TAF1D
TCEA1
TCF7
TCFL5
TCOF1
TDGF1
TEX30
TFAM
TFRC
TGDS
TGIF2
TM9SF4
TMEM123
TMEM97
TMPO
TNNC2
TNS4
TOMM34
TOP1
TOP1MT
TOP2A
TP53RK
TPX2
TRIB3
TRIP13
TRMT10C
TRMT11
TROAP
TSPAN6
TTI1
TTK
TWF1
U2SURP
UBE2C
UBE2T
UBE2V2
UCA1
UCHL3
USP1
UTP14A
VBP1
VPS9D1-AS1
VRK1
VSNL1
WDR43
WDR75
WNT11
XPO1
XPOT
XRCC2
Y_RNA
YAE1
YEATS4
YTHDF1
YWHAB
ZC3H15
ZDHHC9
ZFAND1
ZFAS1
ZNF367
ZRANB2
ZWILCH
ZWINT
