# Supplementary material for: Therapeutic targeting of the TPX2/TTK network in colorectal cancer
Source: Cell Commun Signal. 2023 Sep 28;21:265. doi: 10.1186/s12964-023-01290-2 (PMC10536736; doi:10.1186/s12964-023-01290-2)
Supplement: Supplementary file 11 — Additional file 10: Table S10. Gene-Drug interactions for 198 essential genes identified through integration of TPX2/TTK network and CRISPR-Cas9 functional screen data from CRC cell models. [file 12964_2023_1290_MOESM10_ESM.xlsx]

## Sheet: dgidb_export_2023-05-19
search_term	match_term	match_type	gene	drug	interaction_types	sources	pmids
BIRC5	BIRC5	Definite	BIRC5	GATAPARSEN	antisense oligonucleotide	TALC|TdgClinicalTrial
AURKA	AURKA	Definite	AURKA	PF-03814735	inhibitor	TALC|MyCancerGenome|ChemblInteractions
AURKA	AURKA	Definite	AURKA	ALISERTIB	inhibitor	TALC|DTC|MyCancerGenome|TdgClinicalTrial|ChemblInteractions|CancerCommons|MyCancerGenomeClinicalTrial
AURKA	AURKA	Definite	AURKA	MLN-8054	inhibitor	DTC|ChemblInteractions	20684549|17360485
AURKA	AURKA	Definite	AURKA	TTP-607	inhibitor	ChemblInteractions
AURKA	AURKA	Definite	AURKA	AMG-900	inhibitor	TALC|MyCancerGenome|ClearityFoundationClinicalTrial|ChemblInteractions
AURKA	AURKA	Definite	AURKA	ILORASERTIB	inhibitor	DTC|ChemblInteractions|TTD
AURKA	AURKA	Definite	AURKA	AT-9283	inhibitor	TALC|MyCancerGenome|TdgClinicalTrial|ChemblInteractions|TTD
AURKA	AURKA	Definite	AURKA	ENMD-2076	inhibitor	TALC|MyCancerGenome|TdgClinicalTrial|ClearityFoundationClinicalTrial|ChemblInteractions|TTD
AURKA	AURKA	Definite	AURKA	TOZASERTIB	inhibitor	TALC|DTC|TdgClinicalTrial|ChemblInteractions|TTD	19035792
AURKA	AURKA	Definite	AURKA	BARASERTIB	inhibitor	DTC
AURKA	AURKA	Definite	AURKA	CYC-116	inhibitor	DTC|ChemblInteractions	20462263
AURKA	AURKA	Definite	AURKA	DANUSERTIB	inhibitor	TALC|MyCancerGenome|ChemblInteractions|TTD
AURKA	AURKA	Definite	AURKA	MK-5108	inhibitor	TALC|MyCancerGenome|ChemblInteractions|TTD
AURKA	AURKA	Definite	AURKA	JNJ-7706621	inhibitor	DTC
AURKA	AURKA	Definite	AURKA	HESPERADIN	inhibitor	DTC	19035792
AURKA	AURKA	Definite	AURKA	TAS-119	inhibitor	ChemblInteractions|TTD
AURKA	AURKA	Definite	AURKA	RG-1530	inhibitor	DTC|ChemblInteractions
AURKA	AURKA	Definite	AURKA	CENISERTIB	inhibitor	TALC|DTC|MyCancerGenome|ChemblInteractions
AURKA	AURKA	Definite	AURKA	SNS-314	inhibitor	TALC|DTC|MyCancerGenome|TdgClinicalTrial|ChemblInteractions|TTD
AURKA	AURKA	Definite	AURKA	PF-00562271	inhibitor	DTC
AURKA	AURKA	Definite	AURKA	KW-2449	inhibitor	ChemblInteractions
AURKA	AURKA	Definite	AURKA	ENMD-981693	inhibitor	ChemblInteractions
AURKA	AURKA	Definite	AURKA	MK-6592	inhibitor	ChemblInteractions
TOP2A	TOP2A	Definite	TOP2A	AMRUBICIN	inhibitor	ChemblInteractions	17628745
TOP2A	TOP2A	Definite	TOP2A	EPIRUBICIN	inhibitor	TdgClinicalTrial|TEND|PharmGKB	14728934|16234514|17639997
TOP2A	TOP2A	Definite	TOP2A	DOXORUBICIN	inhibitor	DTC|TdgClinicalTrial|ClearityFoundationClinicalTrial|TEND	21388138|17016621|17578914|17010609|17351394|26211460|11752352|20170164|17089011|22276998
TOP2A	TOP2A	Definite	TOP2A	BECATECARIN	inhibitor	TdgClinicalTrial|ChemblInteractions
TOP2A	TOP2A	Definite	TOP2A	VOSAROXIN	inhibitor	TdgClinicalTrial|ChemblInteractions
TOP2A	TOP2A	Definite	TOP2A	TENIPOSIDE	inhibitor	TdgClinicalTrial|ChemblInteractions|NCI|TEND	8702194|16271071|17361331|17514873|11752352|16480143|9426516
TOP2A	TOP2A	Definite	TOP2A	DAUNORUBICIN	inhibitor	DTC|TdgClinicalTrial|NCI	22260166|1963303|6380596|9494516
TOP2A	TOP2A	Definite	TOP2A	C-1311	inhibitor	TdgClinicalTrial|ChemblInteractions
TOP2A	TOP2A	Definite	TOP2A	MITOXANTRONE	inhibitor	TdgClinicalTrial|NCI|TEND	10451375|11004693|18687447|11752352|9631585|9494516|11278845|9426516
TOP2A	TOP2A	Definite	TOP2A	DEXRAZOXANE	inhibitor	NCI	11179439|17652819|10194547|11046078|12911317|17115008|11752352|11984069|11332155
TOP2A	TOP2A	Definite	TOP2A	DAUNORUBICIN CITRATE	inhibitor	ChemblInteractions
TOP2A	TOP2A	Definite	TOP2A	ETOPOSIDE	inhibitor	DTC|TdgClinicalTrial|ChemblInteractions|NCI|TEND	25466187|20006518|18258442|8823806|22867019|25240702|26291037|25003995|26216018|26292628|23360284|16271071|23920485|21435753|22867097|16759114|11678653|19386396|24931277|23566520|17361331|25922181|25941559|24507920|24775914|9485461|23353750|25815139|16309315|24012683|19691293|25800514|21644529|22620261|25945730|24334150|17514873|8870683|23711769|11752352|20863598|24095018|26264845|25799376|223647…
TOP2A	TOP2A	Definite	TOP2A	IDARUBICIN	inhibitor	TdgClinicalTrial|TEND	10203104|8036155|12034365|11836027|11752352|10523799
TOP2A	TOP2A	Definite	TOP2A	GANCOTAMAB	inhibitor	ChemblInteractions
TOP2A	TOP2A	Definite	TOP2A	PODOFILOX	inhibitor	TdgClinicalTrial|TEND	16061385|1334447|10783066|11752352|1845848|1331331
TOP2A	TOP2A	Definite	TOP2A	AMSACRINE	inhibitor	DTC|NCI	1322791|8823806|10691026|8519659|19155103|22537681|17911018|8632768|19725581|11006484|11716434|11752352|25626146|11473732|1311390
TOP2A	TOP2A	Definite	TOP2A	BERUBICIN HYDROCHLORIDE	inhibitor	ChemblInteractions
TOP2A	TOP2A	Definite	TOP2A	VALRUBICIN	inhibitor	TdgClinicalTrial|ChemblInteractions|TEND	11752352|16019763
TOP2A	TOP2A	Definite	TOP2A	ETOPOSIDE PHOSPHATE	inhibitor	ChemblInteractions
TOP2A	TOP2A	Definite	TOP2A	ALDOXORUBICIN	inhibitor	TdgClinicalTrial|ChemblInteractions	25312684
TOP2A	TOP2A	Definite	TOP2A	IDARUBICIN HYDROCHLORIDE	inhibitor	ChemblInteractions
TOP2A	TOP2A	Definite	TOP2A	MITOXANTRONE HYDROCHLORIDE	inhibitor	ChemblInteractions
TOP2A	TOP2A	Definite	TOP2A	AMRUBICIN HYDROCHLORIDE	inhibitor	ChemblInteractions
TOP2A	TOP2A	Definite	TOP2A	DOXORUBICIN HYDROCHLORIDE	inhibitor	ChemblInteractions
TOP2A	TOP2A	Definite	TOP2A	DAUNORUBICIN HYDROCHLORIDE	inhibitor	ChemblInteractions
CDK1	CDK1	Definite	CDK1	AG-24322	inhibitor	ChemblInteractions|TTD
CDK1	CDK1	Definite	CDK1	RONICICLIB	inhibitor	ChemblInteractions
CDK1	CDK1	Definite	CDK1	AT-7519	inhibitor	DTC|ChemblInteractions	18656911
CDK1	CDK1	Definite	CDK1	DINACICLIB	inhibitor	MyCancerGenome|ClearityFoundationClinicalTrial|ChemblInteractions|CancerCommons|MyCancerGenomeClinicalTrial
CDK1	CDK1	Definite	CDK1	RIVICICLIB	inhibitor	ChemblInteractions|TTD
CDK1	CDK1	Definite	CDK1	RGB-286638	inhibitor	ChemblInteractions|TTD
CDK1	CDK1	Definite	CDK1	CHIR-99021	inhibitor	TTD
CDK1	CDK1	Definite	CDK1	ALVOCIDIB	inhibitor	MyCancerGenome|TdgClinicalTrial|ChemblInteractions	11752352
CDK1	CDK1	Definite	CDK1	ZOTIRACICLIB	inhibitor	ChemblInteractions
CDK1	CDK1	Definite	CDK1	SELICICLIB	inhibitor	ChemblInteractions|TTD	17108108
CDK1	CDK1	Definite	CDK1	ALSTERPAULLONE	inhibitor	DTC	11752352
CDK1	CDK1	Definite	CDK1	PHA-793887	inhibitor	ChemblInteractions|TTD
CDK1	CDK1	Definite	CDK1	MILCICLIB	inhibitor	ChemblInteractions
CDK1	CDK1	Definite	CDK1	AZD-5438	inhibitor	ChemblInteractions
CDK1	CDK1	Definite	CDK1	RG-547	inhibitor	ChemblInteractions
TTK	TTK	Definite	TTK	HESPERADIN	inhibitor	DTC	19035792
TTK	TTK	Definite	TTK	BAY-1217389	inhibitor	ChemblInteractions
TTK	TTK	Definite	TTK	BAY-1161909	inhibitor	ChemblInteractions
ADRM1	ADRM1	Definite	ADRM1	BORTEZOMIB	inhibitor	DTC|ChemblInteractions	24524217
ADRM1	ADRM1	Definite	ADRM1	IXAZOMIB CITRATE	inhibitor	ChemblInteractions
ADRM1	ADRM1	Definite	ADRM1	CARFILZOMIB	inhibitor	DTC|ChemblInteractions	24524217
ADRM1	ADRM1	Definite	ADRM1	OPROZOMIB	inhibitor	ChemblInteractions
TOP1	TOP1	Definite	TOP1	TOPOTECAN	inhibitor	DTC|ClearityFoundationBiomarkers|TdgClinicalTrial|ClearityFoundationClinicalTrial|TEND|TTD	11443926|8853931|12520736|12437383|12855624|9122737|11752352|9885371|19501511|24502276|11166732
TOP1	TOP1	Definite	TOP1	IRINOTECAN	inhibitor	DTC|ClearityFoundationBiomarkers|TdgClinicalTrial|ClearityFoundationClinicalTrial|TEND|CIViC|MyCancerGenomeClinicalTrial|PharmGKB|TTD	19852077|9342501|25003995|23360284|16309825|15170677|15975002|24507920|16454746|18347181|11752352|15255290|19775480
TOP1	TOP1	Definite	TOP1	BECATECARIN	inhibitor	ChemblInteractions
TOP1	TOP1	Definite	TOP1	ETIRINOTECAN PEGOL	inhibitor	ChemblInteractions|MyCancerGenomeClinicalTrial
TOP1	TOP1	Definite	TOP1	IRINOTECAN HYDROCHLORIDE HYDRATE	inhibitor	ChemblInteractions
TOP1	TOP1	Definite	TOP1	IRINOTECAN SUCROSOFATE	inhibitor	ChemblInteractions
PSMA7	PSMA7	Definite	PSMA7	BORTEZOMIB	inhibitor	DTC|MyCancerGenome|ChemblInteractions	24524217
PSMA7	PSMA7	Definite	PSMA7	CARFILZOMIB	inhibitor	DTC|MyCancerGenome|ChemblInteractions	24524217
PSMA7	PSMA7	Definite	PSMA7	IXAZOMIB CITRATE	inhibitor	ChemblInteractions
PSMA7	PSMA7	Definite	PSMA7	MARIZOMIB	inhibitor	ChemblInteractions
PSMA7	PSMA7	Definite	PSMA7	OPROZOMIB	inhibitor	ChemblInteractions
RRM2	RRM2	Definite	RRM2	HYDROXYUREA	inhibitor	ChemblInteractions|TTD
RRM2	RRM2	Definite	RRM2	FLUDARABINE PHOSPHATE	inhibitor	ChemblInteractions
RRM2	RRM2	Definite	RRM2	GALLIUM NITRATE	inhibitor	ChemblInteractions	12776257|1335254|15651176
RRM2	RRM2	Definite	RRM2	GEMCITABINE	inhibitor	ClearityFoundationClinicalTrial|TTD
RRM2	RRM2	Definite	RRM2	CLOFARABINE	inhibitor	ChemblInteractions
RRM2	RRM2	Definite	RRM2	GEMCITABINE HYDROCHLORIDE	inhibitor	ChemblInteractions
RRM2	RRM2	Definite	RRM2	TEZACITABINE	inhibitor	ChemblInteractions
RRM2	RRM2	Definite	RRM2	CLADRIBINE	inhibitor	PharmGKB	24024897|17852710|16316309|19576186|9923554|19715446
KIF11	KIF11	Definite	KIF11	AZD-4877	inhibitor	TTD
KIF11	KIF11	Definite	KIF11	LITRONESIB	inhibitor	ChemblInteractions
CHEK1	CHEK1	Definite	CHEK1	SCH-900776	inhibitor	ChemblInteractions|TTD
CHEK1	CHEK1	Definite	CHEK1	UCN-01	inhibitor	ChemblInteractions|NCI|TTD	12244092
CHEK1	CHEK1	Definite	CHEK1	LY-2606368	inhibitor	ChemblInteractions
CHEK1	CHEK1	Definite	CHEK1	PREXASERTIB	inhibitor	ChemblInteractions|CIViC	28490518
CHEK1	CHEK1	Definite	CHEK1	AZD-7762	inhibitor	TALC|ChemblInteractions|TTD
CHEK1	CHEK1	Definite	CHEK1	RABUSERTIB	inhibitor	ChemblInteractions
CHEK1	CHEK1	Definite	CHEK1	PF-00477736	inhibitor	ChemblInteractions
CHEK1	CHEK1	Definite	CHEK1	XL-844	inhibitor	ChemblInteractions
CHEK1	CHEK1	Definite	CHEK1	RG-7602	inhibitor	ChemblInteractions|TTD
CHEK1	CHEK1	Definite	CHEK1	CHEMBL2203843	inhibitor	DTC	23082860
CHEK1	CHEK1	Definite	CHEK1	RG-7741	inhibitor	ChemblInteractions
CDC7	CDC7	Definite	CDC7	NMS-1116354	inhibitor	TdgClinicalTrial|ChemblInteractions
CDC7	CDC7	Definite	CDC7	RXDX-103	inhibitor	ChemblInteractions
CDC7	CDC7	Definite	CDC7	BMS-863233	inhibitor	TdgClinicalTrial|ChemblInteractions|TTD
CDC7	CDC7	Definite	CDC7	SIMUROSERTIB	inhibitor	TTD
XPO1	XPO1	Definite	XPO1	SELINEXOR	inhibitor	ChemblInteractions|TTD	24631834
PPAT	PPAT	Definite	PPAT	AZATHIOPRINE	inhibitor	ChemblInteractions|TTD
PPAT	PPAT	Definite	PPAT	AZATHIOPRINE SODIUM	inhibitor	ChemblInteractions
PPAT	PPAT	Definite	PPAT	MERCAPTOPURINE	inhibitor	TTD	21948594|18506437
PPAT	PPAT	Definite	PPAT	MERCAPTOPURINE	inhibitor	ChemblInteractions
PLK4	PLK4	Definite	PLK4	RG-1530	inhibitor	DTC|ChemblInteractions
PLK4	PLK4	Definite	PLK4	HESPERADIN	inhibitor	DTC	19035792
PLK4	PLK4	Definite	PLK4	TOZASERTIB	inhibitor	DTC	19035792
AURKA	AURKA	Definite	AURKA	CISPLATIN		CIViC	25924824|25082261
AURKA	AURKA	Definite	AURKA	EUPATORIN		DTC
AURKA	AURKA	Definite	AURKA	CHEMBL202721		DTC
AURKA	AURKA	Definite	AURKA	FLUOROURACIL		CIViC	25924824
AURKA	AURKA	Definite	AURKA	GSK-269962A		DTC
AURKA	AURKA	Definite	AURKA	AST-487		DTC
AURKA	AURKA	Definite	AURKA	XL-228		TdgClinicalTrial
AURKA	AURKA	Definite	AURKA	DIMETHYLADENINE		DTC
AURKA	AURKA	Definite	AURKA	TAE-684		DTC
AURKA	AURKA	Definite	AURKA	AZD-1152-HQPA		DTC
AURKA	AURKA	Definite	AURKA	GO-6976		DTC
AURKA	AURKA	Definite	AURKA	CHEMBL546797		DTC
AURKA	AURKA	Definite	AURKA	PAZOPANIB		DTC
AURKA	AURKA	Definite	AURKA	CHEMBL578061		DTC
AURKA	AURKA	Definite	AURKA	KENPAULLONE		DTC
AURKA	AURKA	Definite	AURKA	R-406		DTC
AURKA	AURKA	Definite	AURKA	GW441756X		DTC
AURKA	AURKA	Definite	AURKA	OSI-632		DTC
AURKA	AURKA	Definite	AURKA	SORAFENIB		DTC
AURKA	AURKA	Definite	AURKA	NERVIANO		DTC	20621725
AURKA	AURKA	Definite	AURKA	ENTRECTINIB		DTC
AURKA	AURKA	Definite	AURKA	PACLITAXEL		CIViC	12559175
AURKA	AURKA	Definite	AURKA	NORHARMANE		DTC
AURKA	AURKA	Definite	AURKA	TAMOXIFEN		CIViC	24166501
TOP2A	TOP2A	Definite	TOP2A	CHEMBL1773343		DTC	21489802
TOP2A	TOP2A	Definite	TOP2A	ELLIPTECINE		DTC	18816045|19783445
TOP2A	TOP2A	Definite	TOP2A	MAKALUVAMINE C TFA SALT		DTC	8691207
TOP2A	TOP2A	Definite	TOP2A	ADRIAMYCIN		NCI	9494516
TOP2A	TOP2A	Definite	TOP2A	CARINATIN G		DTC
TOP2A	TOP2A	Definite	TOP2A	4'-O-ACETYLPATENTIFLORIN B		DTC	22119124
TOP2A	TOP2A	Definite	TOP2A	BETULIN		DTC	11754608
TOP2A	TOP2A	Definite	TOP2A	CHEMBL2332127		DTC
TOP2A	TOP2A	Definite	TOP2A	KAEMPFERITRIN		DTC	22014228
TOP2A	TOP2A	Definite	TOP2A	CHEMBL244268		DTC	17658777
TOP2A	TOP2A	Definite	TOP2A	CHEMBL2171781		DTC	22867019
TOP2A	TOP2A	Definite	TOP2A	CHEMBL2171794		DTC	22867019
TOP2A	TOP2A	Definite	TOP2A	AMONAFIDE		DTC|TdgClinicalTrial	24054489|23353750|17658777|26211460|20170164
TOP2A	TOP2A	Definite	TOP2A	CHEMBL1080077		DTC	19691293
TOP2A	TOP2A	Definite	TOP2A	CAMPTOTHECIN		NCI	11205246
TOP2A	TOP2A	Definite	TOP2A	ELINAFIDE		DTC	21880496
TOP2A	TOP2A	Definite	TOP2A	CHEMBL2332126		DTC
TOP2A	TOP2A	Definite	TOP2A	CHEMBL2332128		DTC
TOP2A	TOP2A	Definite	TOP2A	CHEMBL2171812		DTC	22867019
TOP2A	TOP2A	Definite	TOP2A	MAKALUVAMINE A		DTC	8691207
TOP2A	TOP2A	Definite	TOP2A	MYRICETIN		DTC	8759170|7769390
TOP2A	TOP2A	Definite	TOP2A	DEMETHYLZEYLASTERONE		DTC	11678653
TOP2A	TOP2A	Definite	TOP2A	CHEMBL594695		DTC	19783445
TOP2A	TOP2A	Definite	TOP2A	IDRONOXIL		ClearityFoundationClinicalTrial
TOP2A	TOP2A	Definite	TOP2A	CHEMBL594379		DTC	19783445
TOP2A	TOP2A	Definite	TOP2A	CHEMBL593570		DTC	19783445
TOP2A	TOP2A	Definite	TOP2A	MAKALUVAMINE F		DTC	8691207
TOP2A	TOP2A	Definite	TOP2A	FRANGULIN B		DTC	20561793
TOP2A	TOP2A	Definite	TOP2A	CHEMBL2023733		DTC	22276998
TOP2A	TOP2A	Definite	TOP2A	MAKALUVAMINE E		DTC	8691207
TOP2A	TOP2A	Definite	TOP2A	CHEMBL594153		DTC	19783445
TOP2A	TOP2A	Definite	TOP2A	PACLITAXEL		TdgClinicalTrial
TOP2A	TOP2A	Definite	TOP2A	CHEMBL594257		DTC	19783445
TOP2A	TOP2A	Definite	TOP2A	GENISTEIN		DTC	17139284|7769390|17016423
TOP2A	TOP2A	Definite	TOP2A	13-DEOXYDOXORUBICIN		TdgClinicalTrial
TOP2A	TOP2A	Definite	TOP2A	DIPHYLLIN		DTC	22119124
TOP2A	TOP2A	Definite	TOP2A	FLUOROURACIL		PharmGKB
TOP2A	TOP2A	Definite	TOP2A	LYCOBETAINE		DTC	23266176
TOP2A	TOP2A	Definite	TOP2A	VINCRISTINE		NCI	9494516
TOP2A	TOP2A	Definite	TOP2A	SECAUBRYOLIDE		DTC
TOP2A	TOP2A	Definite	TOP2A	TRICITRINOL B		DTC	21761866
TOP2A	TOP2A	Definite	TOP2A	OLEANDEROLIDE		DTC	24326278
TOP2A	TOP2A	Definite	TOP2A	QUERCETIN		DTC	8759170|7769390
TOP2A	TOP2A	Definite	TOP2A	CHEMBL596082		DTC	19783445
TOP2A	TOP2A	Definite	TOP2A	HURATOXIN		DTC	24931277
TOP2A	TOP2A	Definite	TOP2A	HYDROQUINONE		NCI	15833037
TOP2A	TOP2A	Definite	TOP2A	SIMOCYCLINONE D8		DTC	22867097
TOP2A	TOP2A	Definite	TOP2A	DIAZIRINE		DTC	20006518
TOP2A	TOP2A	Definite	TOP2A	LUPEOL		DTC	11754608
TOP2A	TOP2A	Definite	TOP2A	CHEMBL507986		DTC	21391686
TOP2A	TOP2A	Definite	TOP2A	UNGEREMINE		DTC	22014547
TOP2A	TOP2A	Definite	TOP2A	FISETIN		DTC	8759170
TOP2A	TOP2A	Definite	TOP2A	CHEMBL594259		DTC	19783445
TOP2A	TOP2A	Definite	TOP2A	CHEMBL607534		DTC	19783445
TOP2A	TOP2A	Definite	TOP2A	DIGITOXIN		DTC	16309315
SLC7A5	SLC7A5	Definite	SLC7A5	MELPHALAN		PharmGKB
CDK1	CDK1	Definite	CDK1	LY-2090314		DTC
CDK1	CDK1	Definite	CDK1	PATULIN		DTC	16680159
CDK1	CDK1	Definite	CDK1	SP-600125		DTC
CDK1	CDK1	Definite	CDK1	PROTUBOXEPIN A		DTC	22595423
CDK1	CDK1	Definite	CDK1	ARUNCIN B		DTC	22197393
CDK1	CDK1	Definite	CDK1	SNS-314		DTC
CDK1	CDK1	Definite	CDK1	ROTENONE		DTC	16680159
CDK1	CDK1	Definite	CDK1	RUCAPARIB		DTC
CDK1	CDK1	Definite	CDK1	GW441756X		DTC
CDK1	CDK1	Definite	CDK1	SOTRASTAURIN		DTC
CDK1	CDK1	Definite	CDK1	BMS-345541		DTC
CDK1	CDK1	Definite	CDK1	SERTRALINE		DTC	16680159
CDK1	CDK1	Definite	CDK1	RG-1530		DTC
CDK1	CDK1	Definite	CDK1	CHEMBL578061		DTC
CDK1	CDK1	Definite	CDK1	TAE-684		DTC
CDK1	CDK1	Definite	CDK1	GO-6976		DTC
CDK1	CDK1	Definite	CDK1	CLOTRIMAZOLE		DTC	16680159
CDK1	CDK1	Definite	CDK1	LAUROGUADINE		DTC
CDK1	CDK1	Definite	CDK1	CHEMBL541400		DTC
CDK1	CDK1	Definite	CDK1	CHEMBL403183		DTC	16680159
CDK1	CDK1	Definite	CDK1	CLOFIBRATE		DTC	16680159
CDK1	CDK1	Definite	CDK1	KENPAULLONE		TTD
CDK1	CDK1	Definite	CDK1	CHEMBL1082552		DTC	16680159
CDK1	CDK1	Definite	CDK1	FENOFIBRATE		DTC	16680159
CDK1	CDK1	Definite	CDK1	(RS)-ROSCOVITINE		DTC
CDK1	CDK1	Definite	CDK1	R-406		DTC
CDK1	CDK1	Definite	CDK1	PF-00562271		DTC
CDK1	CDK1	Definite	CDK1	CYC-116		DTC
CDK1	CDK1	Definite	CDK1	CINNARIZINE		DTC	16680159
CDK1	CDK1	Definite	CDK1	CENISERTIB		DTC
CDK1	CDK1	Definite	CDK1	AZD-1080		DTC
CDK1	CDK1	Definite	CDK1	WITHAFERIN A		DTC	24079846
CDK1	CDK1	Definite	CDK1	CHEMBL225519		DTC
MYC	MYC	Definite	MYC	GLUTAMINE		NCI	16898871
MYC	MYC	Definite	MYC	AN-9		NCI	8348968
MYC	MYC	Definite	MYC	PROTOPORPHYRIN		NCI	9868803
MYC	MYC	Definite	MYC	HYPOXANTHINE		NCI	3528863
MYC	MYC	Definite	MYC	ADOZELESIN		NCI	10933811
MYC	MYC	Definite	MYC	CISPLATIN		CIViC	28490518
MYC	MYC	Definite	MYC	MITOGUAZONE		NCI	3528175
MYC	MYC	Definite	MYC	ALISERTIB		ClearityFoundationBiomarkers
MYC	MYC	Definite	MYC	OLAPARIB		CIViC	28490518
MYC	MYC	Definite	MYC	BROMOCRIPTINE		NCI	11680511
MYC	MYC	Definite	MYC	CHEMBL35482		NCI	11196459
MYC	MYC	Definite	MYC	ANTIBIOTIC		NCI	2654492
MYC	MYC	Definite	MYC	CETUXIMAB		NCI	3085922
MYC	MYC	Definite	MYC	THIOGUANINE		NCI	1988936
MYC	MYC	Definite	MYC	INDOMETHACIN		NCI	10403534
MYC	MYC	Definite	MYC	DIETHYLSTILBESTROL		NCI	15545218
MYC	MYC	Definite	MYC	AZACITIDINE		NCI	9006118
MYC	MYC	Definite	MYC	IMATINIB		NCI	15517875
MYC	MYC	Definite	MYC	VORINOSTAT		NCI	15583844
MYC	MYC	Definite	MYC	DINACICLIB		ClearityFoundationBiomarkers
MYC	MYC	Definite	MYC	QUINAPRIL		NCI	9370386
MYC	MYC	Definite	MYC	PREXASERTIB		CIViC	28490518
MYC	MYC	Definite	MYC	ACIVICIN		NCI	1596574|1997162
MYC	MYC	Definite	MYC	TROGLITAZONE		NCI	11344222
MYC	MYC	Definite	MYC	LITHIUM		NCI	15286700
MYC	MYC	Definite	MYC	AMINOPTERIN		NCI	11410244
MYC	MYC	Definite	MYC	AMG-900		ClearityFoundationBiomarkers
MYC	MYC	Definite	MYC	MELATONIN		NCI	7629697
MYC	MYC	Definite	MYC	THROMBIN		NCI	3023371
MYC	MYC	Definite	MYC	AMIFOSTINE		NCI	9450496
MYC	MYC	Definite	MYC	ESTRONE		NCI	12520970|12567859
MYC	MYC	Definite	MYC	METHYLPREDNISOLONE		NCI	9169090
MYC	MYC	Definite	MYC	CALCITRIOL		NCI	8490200|15598784
MYC	MYC	Definite	MYC	NOVOBIOCIN		NCI	3528175
MYC	MYC	Definite	MYC	VERAPAMIL		NCI	1511424
MYC	MYC	Definite	MYC	THYROTROPIN		NCI	3125035|3726540
MYC	MYC	Definite	MYC	LOBAPLATIN		NCI	11116285
MYC	MYC	Definite	MYC	SULINDAC		NCI	12414619
MYC	MYC	Definite	MYC	BIZELESIN		NCI	10933811
MYC	MYC	Definite	MYC	IBRUTINIB		CIViC	28830912
HSPD1	HSPD1	Definite	HSPD1	CETRORELIX		NCI	9805247
HSPD1	HSPD1	Definite	HSPD1	DIAPEP-277		TTD
HSPD1	HSPD1	Definite	HSPD1	ATORVASTATIN		NCI	15678257
SCD	SCD	Definite	SCD	ARAMCHOL		TTD
SCD	SCD	Definite	SCD	COLCHICINE		NCI	6148915
SCD	SCD	Definite	SCD	CLOFIBRATE		NCI	11162472
SCD	SCD	Definite	SCD	ROSIGLITAZONE		NCI	15855323
SCD	SCD	Definite	SCD	MK-8245		TTD
E2F1	E2F1	Definite	E2F1	DIETHYLSTILBESTROL		NCI	15545218
E2F1	E2F1	Definite	E2F1	CARMUSTINE		NCI	11445852
E2F1	E2F1	Definite	E2F1	QUERCETIN		NCI	16274926
E2F1	E2F1	Definite	E2F1	LARGAZOLE		DTC
E2F1	E2F1	Definite	E2F1	VASOPRESSIN		NCI	12063292
E2F1	E2F1	Definite	E2F1	ADRIAMYCIN		NCI	9863003
E2F1	E2F1	Definite	E2F1	ACETYLCYSTEINE		NCI	12754095
E2F1	E2F1	Definite	E2F1	IRINOTECAN		NCI	9766655
E2F1	E2F1	Definite	E2F1	ETOPOSIDE		NCI	9766655|16849574
E2F1	E2F1	Definite	E2F1	FLUOROURACIL		NCI	9766655
E2F1	E2F1	Definite	E2F1	CISPLATIN		NCI	16849574
E2F1	E2F1	Definite	E2F1	PRIMAQUINE		NCI	15450938
E2F1	E2F1	Definite	E2F1	NICOTINE		NCI	16601104
E2F1	E2F1	Definite	E2F1	METHOTREXATE		NCI	14654896
E2F1	E2F1	Definite	E2F1	PACLITAXEL		NCI	16849574
E2F1	E2F1	Definite	E2F1	BORTEZOMIB		NCI	11489836
NELFCD	NELFCD	Definite	NELFCD	HYDROCHLOROTHIAZIDE		PharmGKB
HMGB1	HMGB1	Definite	HMGB1	PREDNISOLONE		NCI	18447956
HMGB1	HMGB1	Definite	HMGB1	SODIUM CHLORIDE		NCI	17334244
HMGB1	HMGB1	Definite	HMGB1	CHLORAMPHENICOL		NCI	9931456
HMGB1	HMGB1	Definite	HMGB1	EPIGALOCATECHIN GALLATE		NCI	17987129
HMGB1	HMGB1	Definite	HMGB1	AMPICILLIN		NCI	9931456
HMGB1	HMGB1	Definite	HMGB1	ANTIBIOTIC		NCI	9161031
HMGB1	HMGB1	Definite	HMGB1	HEXAMETHYLENEBISACETAMIDE		NCI	7741753
HMGB1	HMGB1	Definite	HMGB1	CISPLATIN		NCI	9427537|8968078
HMGB1	HMGB1	Definite	HMGB1	UREA		NCI	3342876
HMGB1	HMGB1	Definite	HMGB1	VOLANESORSEN SODIUM		NCI	1939057
HMGB1	HMGB1	Definite	HMGB1	ITRACONAZOLE		NCI	14639950
CTNNBL1	CTNNBL1	Definite	CTNNBL1	ACETYLDIGOXIN		TTD
CTNNBL1	CTNNBL1	Definite	CTNNBL1	CHEMBL112750		TTD
TMEM97	TMEM97	Definite	TMEM97	ROLUPERIDONE HYDROCHLORIDE		TTD
CCNB1	CCNB1	Definite	CCNB1	PROTOAPIGENONE		DTC
CCNB1	CCNB1	Definite	CCNB1	KENPAULLONE		TTD
CCNB1	CCNB1	Definite	CCNB1	SELICICLIB		DTC	21080703
TOP1	TOP1	Definite	TOP1	O-METHYLCALOTHRIXIN A		DTC	19203291
TOP1	TOP1	Definite	TOP1	7-ETHYL-10-HYDROXYCAMPTOTHECIN		DTC|PharmGKB|TTD	25003995|22647222|25768699|21783369|23622981|17190463|19530720|25835359
TOP1	TOP1	Definite	TOP1	CHEMBL455004		DTC	22503207
TOP1	TOP1	Definite	TOP1	SIMOCYCLINONE D8		DTC	22867097
TOP1	TOP1	Definite	TOP1	CHEMBL2171812		DTC	22867019
TOP1	TOP1	Definite	TOP1	INDIMITECAN		DTC	20630766
TOP1	TOP1	Definite	TOP1	PRODIGIOSIN		DTC	18922034
TOP1	TOP1	Definite	TOP1	FISETIN		DTC	8759170
TOP1	TOP1	Definite	TOP1	CHEMBL464637		DTC	12444712
TOP1	TOP1	Definite	TOP1	AFELETECAN		TTD	21547368
TOP1	TOP1	Definite	TOP1	9-AMINOCAMPTOTHECIN		TTD
TOP1	TOP1	Definite	TOP1	(20S,21S)-7-CYCLOHEXYLFLUOROCAMPTOTHECIN		DTC	24069881
TOP1	TOP1	Definite	TOP1	CHEMBL2171793		DTC	22867019
TOP1	TOP1	Definite	TOP1	MANSONONE F		DTC	21600681
TOP1	TOP1	Definite	TOP1	CAFFEINE		NCI	1339096
TOP1	TOP1	Definite	TOP1	CHEMBL1094675		DTC	20371180
TOP1	TOP1	Definite	TOP1	GIMATECAN		TTD
TOP1	TOP1	Definite	TOP1	CAMPTOTHECIN		DTC|TdgClinicalTrial|ClearityFoundationClinicalTrial|TTD	24529870|19783447|15509164|20155916|22867019|24099994|25913198|20494586|25240093|25003995|21388138|22647222|26216018|21600681|21095131|23920485|21823606|22867097|20942490|26312433|11000035|19386396|24103429|23603616|23849207|25909279|25282261|25815139|23987476|24094433|19691293|22329436|19715319|18056711|10592235|1324981|11752352|23202849|25799376|17827007|20630766|25244612|9632354|25626146|23321…
TOP1	TOP1	Definite	TOP1	CHEMBL578220		DTC	18922034
TOP1	TOP1	Definite	TOP1	EDOTECARIN		TTD	15929804|17325867
TOP1	TOP1	Definite	TOP1	KARENITECIN		TdgClinicalTrial|TTD
TOP1	TOP1	Definite	TOP1	(20S,21S)-FLUOROCAMPTOTHECIN		DTC	24069881
TOP1	TOP1	Definite	TOP1	CHEMBL2171782		DTC	22867019
TOP1	TOP1	Definite	TOP1	LAPACHONE		TdgClinicalTrial|TTD
TOP1	TOP1	Definite	TOP1	CHEMBL1762594		DTC	21333532
TOP1	TOP1	Definite	TOP1	PYRAZOLOACRIDINE		DTC	19501511
TOP1	TOP1	Definite	TOP1	AESCULIOSIDE IVA		DTC	20371180
TOP1	TOP1	Definite	TOP1	CHEMBL2171807		DTC	22867019
TOP1	TOP1	Definite	TOP1	CHEMBL1094674		DTC	20371180
TOP1	TOP1	Definite	TOP1	INTOPLICINE		TTD
TOP1	TOP1	Definite	TOP1	NAMITECAN		TTD
TOP1	TOP1	Definite	TOP1	AESCULIOSIDE IIIE		DTC	20371180
TOP1	TOP1	Definite	TOP1	AESCULIOSIDE IIA		DTC	20371180
TOP1	TOP1	Definite	TOP1	AESCULIOSIDE IIIC		DTC	20371180
TOP1	TOP1	Definite	TOP1	DAUNORUBICIN		DTC	21094049
TOP1	TOP1	Definite	TOP1	CHEMBL2171778		DTC	22867019
TOP1	TOP1	Definite	TOP1	LAMELLARIN D		DTC	21783369
TOP1	TOP1	Definite	TOP1	NITIDINE CHLORIDE		DTC	21435753
TOP1	TOP1	Definite	TOP1	CHEMBL2171795		DTC	22867019
TOP1	TOP1	Definite	TOP1	TRYPTANTHRIN		DTC	20373766
TOP1	TOP1	Definite	TOP1	CHEMBL79513		DTC	20155916|21823606|22329436|24502276
TOP1	TOP1	Definite	TOP1	CHEMBL2171781		DTC	22867019
TOP1	TOP1	Definite	TOP1	CHEMBL2171803		DTC	22867019
TOP1	TOP1	Definite	TOP1	EVODIAMINE		DTC	22867019|24103429
TOP1	TOP1	Definite	TOP1	DOXORUBICIN		DTC	21094049|19053767|17276690
TOP1	TOP1	Definite	TOP1	AR-67		TTD
TOP1	TOP1	Definite	TOP1	AESCULIOSIDE IID		DTC	20371180
TOP1	TOP1	Definite	TOP1	CHEMBL1094358		DTC	20371180
TOP1	TOP1	Definite	TOP1	EXATECAN		TTD
TOP1	TOP1	Definite	TOP1	MYRICETIN		DTC	8759170
TOP1	TOP1	Definite	TOP1	AESCULIOSIDE IIC		DTC	20371180
TOP1	TOP1	Definite	TOP1	PEN-866		TTD
TOP1	TOP1	Definite	TOP1	RUBITECAN		TdgClinicalTrial|TTD	16193332
TOP1	TOP1	Definite	TOP1	AESCULIOSIDE IIE		DTC	20371180
TOP1	TOP1	Definite	TOP1	OLIVOMYCIN I		DTC	19535252
TOP1	TOP1	Definite	TOP1	LURTOTECAN		TdgClinicalTrial
TOP1	TOP1	Definite	TOP1	CALOTHRIXIN A		DTC	19203291
TOP1	TOP1	Definite	TOP1	AESCULIOSIDE IIIA		DTC	20371180
TOP1	TOP1	Definite	TOP1	DIFLOMOTECAN		TTD
TOP1	TOP1	Definite	TOP1	SOPHORIDINE		DTC	21807514
TOP1	TOP1	Definite	TOP1	CHEMBL1762593		DTC	21333532
TOP1	TOP1	Definite	TOP1	CHEMBL308106		DTC	20373766
TOP1	TOP1	Definite	TOP1	HYDROXYCAMPTOTHECIN		DTC	25481395|22647222|24012683
TOP1	TOP1	Definite	TOP1	CALOTHRIXIN B		DTC	19203291
TOP1	TOP1	Definite	TOP1	AESCULIOSIDE IIK		DTC	20371180
TOP1	TOP1	Definite	TOP1	QUERCETIN		DTC	8759170
TOP1	TOP1	Definite	TOP1	AESCULIOSIDE IIIF		DTC	20371180
TOP1	TOP1	Definite	TOP1	AESCULIOSIDE IIIB		DTC	20371180
TOP1	TOP1	Definite	TOP1	(20S,21R)-FLUOROCAMPTOTHECIN		DTC	24069881
TOP1	TOP1	Definite	TOP1	AESCULIOSIDE IIB		DTC	20371180
TOP1	TOP1	Definite	TOP1	AESCULIOSIDE IVB		DTC	20371180
TOP1	TOP1	Definite	TOP1	AESCULIOSIDE IVC		DTC	20371180
TOP1	TOP1	Definite	TOP1	INDOTECAN		DTC	20630766
TOP1	TOP1	Definite	TOP1	CHEMBL494283		DTC	24094433
TOP1	TOP1	Definite	TOP1	PLUKENETIONE A		DTC	18951805
TOP1	TOP1	Definite	TOP1	CURCUMIN		DTC	18076140
TOP1	TOP1	Definite	TOP1	TAFLUPOSIDE		TTD
TOP1	TOP1	Definite	TOP1	PEGAMOTECAN		TTD
TOP1	TOP1	Definite	TOP1	CISPLATIN		NCI	8205547
TOP1	TOP1	Definite	TOP1	LYCOBETAINE		DTC	23266176
TOP1	TOP1	Definite	TOP1	CUCURBITACIN B		DTC	17190463
TOP1	TOP1	Definite	TOP1	CYCLOPHOSPHAMIDE		NCI	1682037
TOP1	TOP1	Definite	TOP1	CHEMBL1277315		DTC	20942490
TOP1	TOP1	Definite	TOP1	C-1311		TdgClinicalTrial
TOP1	TOP1	Definite	TOP1	AESCULIOSIDE IIID		DTC	20371180
TOP1	TOP1	Definite	TOP1	BROMOETHANE		DTC	22503207
TOP1	TOP1	Definite	TOP1	DANIQUIDONE		TTD
TOP1	TOP1	Definite	TOP1	CHEMBL2171794		DTC	22867019
TOP1	TOP1	Definite	TOP1	N-METHYLCALOTHRIXIN B		DTC	19203291
CCNA2	CCNA2	Definite	CCNA2	TAMOXIFEN		PharmGKB	24622579
CCNA2	CCNA2	Definite	CCNA2	SURAMIN		NCI	10208280
CCNA2	CCNA2	Definite	CCNA2	SELICICLIB		DTC	21080703
CCNA2	CCNA2	Definite	CCNA2	GENISTEIN		NCI	9664138
RRM2	RRM2	Definite	RRM2	CYTARABINE		PharmGKB	24024897
RRM2	RRM2	Definite	RRM2	LY-2334737		TTD
RRM2	RRM2	Definite	RRM2	TRIAPINE		TdgClinicalTrial|TTD
RRM2	RRM2	Definite	RRM2	GEMCITABINE ELAIDATE		TTD
BIRC5	BIRC5	Definite	BIRC5	PACLITAXEL		ClearityFoundationBiomarkers|NCI	16211241|15347474
BIRC5	BIRC5	Definite	BIRC5	FLUTAMIDE		NCI	15735703
BIRC5	BIRC5	Definite	BIRC5	CALCITONIN		NCI	16222118
BIRC5	BIRC5	Definite	BIRC5	OMACETAXINE MEPESUCCINATE		NCI	15854289
BIRC5	BIRC5	Definite	BIRC5	CHEMBL35482		NCI	11313272
BIRC5	BIRC5	Definite	BIRC5	METHOTREXATE		NCI	15670151
BIRC5	BIRC5	Definite	BIRC5	DOXORUBICIN		NCI	16211302
BIRC5	BIRC5	Definite	BIRC5	DEXAMETHASONE		NCI	16787583
BIRC5	BIRC5	Definite	BIRC5	ROFECOXIB		NCI	16707021|14627349
BIRC5	BIRC5	Definite	BIRC5	UCN-01		NCI	15255949
BIRC5	BIRC5	Definite	BIRC5	EPOETIN ALFA		NCI	17112829
BIRC5	BIRC5	Definite	BIRC5	STAUROSPORINE		NCI	17255535
BIRC5	BIRC5	Definite	BIRC5	PLICAMYCIN		NCI	17124180
BIRC5	BIRC5	Definite	BIRC5	IRINOTECAN HYDROCHLORIDE		NCI	15956246
BIRC5	BIRC5	Definite	BIRC5	REGRAMOSTIM		NCI	16403261
BIRC5	BIRC5	Definite	BIRC5	EPIRUBICIN		NCI	16608080
BIRC5	BIRC5	Definite	BIRC5	TRETINOIN		NCI	14587026|16403261
BIRC5	BIRC5	Definite	BIRC5	LAPATINIB		NCI	16452223
BIRC5	BIRC5	Definite	BIRC5	SULINDAC		NCI	16707021|16950207
BIRC5	BIRC5	Definite	BIRC5	INDOMETHACIN		NCI	17270149
BIRC5	BIRC5	Definite	BIRC5	ROMIDEPSIN		NCI	14767553
BIRC5	BIRC5	Definite	BIRC5	VALDECOXIB		NCI	16707021
BIRC5	BIRC5	Definite	BIRC5	CARBOPLATIN		NCI	15347474
BIRC5	BIRC5	Definite	BIRC5	CAMPTOTHECIN		NCI	16211302
BIRC5	BIRC5	Definite	BIRC5	ERLOTINIB		NCI	17047074
BIRC5	BIRC5	Definite	BIRC5	AMMONIUM TRICHLOROTELLURATE		NCI	16889755
BIRC5	BIRC5	Definite	BIRC5	PRASTERONE		NCI	16461558
BIRC5	BIRC5	Definite	BIRC5	GENISTEIN		NCI	17375591
BIRC5	BIRC5	Definite	BIRC5	OPRELVEKIN		NCI	14734714
BIRC5	BIRC5	Definite	BIRC5	VORINOSTAT		NCI	16951239
BIRC5	BIRC5	Definite	BIRC5	TRASTUZUMAB		NCI|CIViC	16452223|23204226
BIRC5	BIRC5	Definite	BIRC5	DOCETAXEL		ClearityFoundationBiomarkers
BIRC5	BIRC5	Definite	BIRC5	RESVERATROL		NCI	17270149|15837718|14729643
BIRC5	BIRC5	Definite	BIRC5	IMATINIB		NCI	16254145
BIRC5	BIRC5	Definite	BIRC5	FLUOROURACIL		NCI	15067352
GNL3	GNL3	Definite	GNL3	CYCLOPHOSPHAMIDE		PharmGKB
GNL3	GNL3	Definite	GNL3	EPIRUBICIN		PharmGKB
GNL3	GNL3	Definite	GNL3	FLUOROURACIL		PharmGKB
KIF11	KIF11	Definite	KIF11	FILANESIB		TTD	10592235
KIF11	KIF11	Definite	KIF11	CHEMBL481931		TTD	10592235
KIF11	KIF11	Definite	KIF11	SB-743921		TTD
KIF11	KIF11	Definite	KIF11	S-TRITYL-L-CYSTEINE		DTC	22749640
KIF11	KIF11	Definite	KIF11	ISPINESIB		TdgClinicalTrial|TTD
KIF11	KIF11	Definite	KIF11	CHEMBL409102		DTC	21344920
KIF11	KIF11	Definite	KIF11	CHEMBL392369		DTC	19167222
KIF11	KIF11	Definite	KIF11	DIMETHYLENASTRON		DTC	20138511
NCL	NCL	Definite	NCL	QUARFLOXIN		TTD	21455236
RACGAP1	RACGAP1	Definite	RACGAP1	THUNBERGINOL B		DTC
RACGAP1	RACGAP1	Definite	RACGAP1	CHEMBL526776		DTC
RACGAP1	RACGAP1	Definite	RACGAP1	ISOORIENTIN		DTC
RACGAP1	RACGAP1	Definite	RACGAP1	KAEMPFEROL		DTC
RACGAP1	RACGAP1	Definite	RACGAP1	CHEMBL581044		DTC
RACGAP1	RACGAP1	Definite	RACGAP1	CHEMBL535307		DTC
RACGAP1	RACGAP1	Definite	RACGAP1	SULFURETIN		DTC
RACGAP1	RACGAP1	Definite	RACGAP1	CHEMBL498513		DTC
RACGAP1	RACGAP1	Definite	RACGAP1	CHEMBL1448793		DTC
RACGAP1	RACGAP1	Definite	RACGAP1	COUMESTROL		DTC
RACGAP1	RACGAP1	Definite	RACGAP1	CHEMBL95704		DTC
RACGAP1	RACGAP1	Definite	RACGAP1	PHENOTHIAZINE		DTC
RACGAP1	RACGAP1	Definite	RACGAP1	RALOXIFENE HYDROCHLORIDE		DTC
RACGAP1	RACGAP1	Definite	RACGAP1	HARMOL		DTC
RACGAP1	RACGAP1	Definite	RACGAP1	CHEMBL19954		DTC
RACGAP1	RACGAP1	Definite	RACGAP1	CHEMBL328540		DTC
RACGAP1	RACGAP1	Definite	RACGAP1	CHEMBL1701915		DTC
RACGAP1	RACGAP1	Definite	RACGAP1	CHEMBL590675		DTC
RACGAP1	RACGAP1	Definite	RACGAP1	EQUILIN		DTC
RACGAP1	RACGAP1	Definite	RACGAP1	HYDROXYSTILBAMIDINE ISETHIONATE		DTC
RACGAP1	RACGAP1	Definite	RACGAP1	MITOXANTRONE HYDROCHLORIDE		DTC
RACGAP1	RACGAP1	Definite	RACGAP1	XAMOTEROL FUMARATE		DTC
RACGAP1	RACGAP1	Definite	RACGAP1	4,4'-THIODIANILINE		DTC
RACGAP1	RACGAP1	Definite	RACGAP1	BENZIDINE		DTC
RACGAP1	RACGAP1	Definite	RACGAP1	CHEMBL463783		DTC
RACGAP1	RACGAP1	Definite	RACGAP1	CHEMBL103583		DTC
RACGAP1	RACGAP1	Definite	RACGAP1	CHEMBL1523215		DTC
RACGAP1	RACGAP1	Definite	RACGAP1	CHEMBL515763		DTC
RACGAP1	RACGAP1	Definite	RACGAP1	CHEMBL375673		DTC
RACGAP1	RACGAP1	Definite	RACGAP1	TOLONIUM CHLORIDE		DTC
RACGAP1	RACGAP1	Definite	RACGAP1	THUNBERGINOL A		DTC
RACGAP1	RACGAP1	Definite	RACGAP1	CHEMBL1346025		DTC
RACGAP1	RACGAP1	Definite	RACGAP1	MITOXANTRONE		DTC
RACGAP1	RACGAP1	Definite	RACGAP1	AMINODIMETHOXYQUINAZOLINYLPIPERAZINE		DTC
RACGAP1	RACGAP1	Definite	RACGAP1	IMINOSTILBENE		DTC
RACGAP1	RACGAP1	Definite	RACGAP1	NANAOMYCIN		DTC
RACGAP1	RACGAP1	Definite	RACGAP1	CHEMBL1504679		DTC
RACGAP1	RACGAP1	Definite	RACGAP1	7-HYDROXYCHLORPROMAZINE		DTC
RACGAP1	RACGAP1	Definite	RACGAP1	CHEMBL1310138		DTC
RACGAP1	RACGAP1	Definite	RACGAP1	CHEMBL122355		DTC
RACGAP1	RACGAP1	Definite	RACGAP1	CHEMBL1173141		DTC
RACGAP1	RACGAP1	Definite	RACGAP1	4-METHYLDAPHNETIN		DTC
RACGAP1	RACGAP1	Definite	RACGAP1	CHEMBL596633		DTC
RACGAP1	RACGAP1	Definite	RACGAP1	CHEMBL1534034		DTC
RACGAP1	RACGAP1	Definite	RACGAP1	MORACIN M		DTC
RACGAP1	RACGAP1	Definite	RACGAP1	PHENIDONE		DTC
RACGAP1	RACGAP1	Definite	RACGAP1	CHEMBL584458		DTC
RACGAP1	RACGAP1	Definite	RACGAP1	CHEMBL1173140		DTC
RACGAP1	RACGAP1	Definite	RACGAP1	CHEMBL2002487		DTC
RACGAP1	RACGAP1	Definite	RACGAP1	PINORESINOL		DTC
RACGAP1	RACGAP1	Definite	RACGAP1	ORTHOTOLIDINE		DTC
RACGAP1	RACGAP1	Definite	RACGAP1	METHACYCLINE HYDROCHLORIDE		DTC
RACGAP1	RACGAP1	Definite	RACGAP1	CHEMBL127421		DTC
RACGAP1	RACGAP1	Definite	RACGAP1	(-)-EPICATECHIN		DTC
RACGAP1	RACGAP1	Definite	RACGAP1	CHEMBL525103		DTC
RACGAP1	RACGAP1	Definite	RACGAP1	PARAROSANILINE		DTC
RACGAP1	RACGAP1	Definite	RACGAP1	CHEMBL582503		DTC
RACGAP1	RACGAP1	Definite	RACGAP1	CHEMBL515505		DTC
RACGAP1	RACGAP1	Definite	RACGAP1	CHEMBL429095		DTC
RACGAP1	RACGAP1	Definite	RACGAP1	CETYLPYRIDINIUM BROMIDE		DTC
RACGAP1	RACGAP1	Definite	RACGAP1	CHEMBL398363		DTC
RACGAP1	RACGAP1	Definite	RACGAP1	CHEMBL68096		DTC
RACGAP1	RACGAP1	Definite	RACGAP1	DAIDZEIN		DTC
RACGAP1	RACGAP1	Definite	RACGAP1	CHEMBL493863		DTC
RACGAP1	RACGAP1	Definite	RACGAP1	FAGARONINE		DTC
RACGAP1	RACGAP1	Definite	RACGAP1	PROCHLORPERAZINE EDISYLATE		DTC
RACGAP1	RACGAP1	Definite	RACGAP1	CHEMBL86464		DTC
RACGAP1	RACGAP1	Definite	RACGAP1	CHEMBL576409		DTC
RACGAP1	RACGAP1	Definite	RACGAP1	3-O-METHYLQUERCETIN		DTC
RACGAP1	RACGAP1	Definite	RACGAP1	ACRIFLAVINE		DTC
NPM1	NPM1	Definite	NPM1	CRIZOTINIB		JAX-CKB	27009859|25749034|24509625|18089725|25421750
NPM1	NPM1	Definite	NPM1	DEGUELIN		JAX-CKB	25348016|25242579
NPM1	NPM1	Definite	NPM1	VENETOCLAX		PharmGKB|FDA
NPM1	NPM1	Definite	NPM1	MIDOSTAURIN		PharmGKB|FDA
NPM1	NPM1	Definite	NPM1	TRETINOIN		CIViC	19965647|21719597
NPM1	NPM1	Definite	NPM1	ENMD-2076		JAX-CKB	27406088
NPM1	NPM1	Definite	NPM1	LORLATINIB		JAX-CKB	25749034
NPM1	NPM1	Definite	NPM1	VORINOSTAT		JAX-CKB	26634271
NPM1	NPM1	Definite	NPM1	ALECTINIB		JAX-CKB	27009859|25749034|25421750
NPM1	NPM1	Definite	NPM1	IXAZOMIB		JAX-CKB	26634271
NPM1	NPM1	Definite	NPM1	ASP-3026		JAX-CKB	27009859|25749034|25421750
NPM1	NPM1	Definite	NPM1	ENTRECTINIB		JAX-CKB	26939704
NPM1	NPM1	Definite	NPM1	CERITINIB		JAX-CKB	27009859|25749034|25421750
NPM1	NPM1	Definite	NPM1	CHEMBL3397300		JAX-CKB	27009859|25749034|25421750|27780853
CHEK1	CHEK1	Definite	CHEK1	DACTOLISIB		DTC
CHEK1	CHEK1	Definite	CHEK1	CYC-116		DTC
CHEK1	CHEK1	Definite	CHEK1	WITHAFERIN A		DTC	24079846
CHEK1	CHEK1	Definite	CHEK1	CISPLATIN		CIViC	28490518
CHEK1	CHEK1	Definite	CHEK1	RG-1530		DTC
CHEK1	CHEK1	Definite	CHEK1	ADRIAMYCIN		NCI	15707569
CHEK1	CHEK1	Definite	CHEK1	PALBOCICLIB		DTC
CHEK1	CHEK1	Definite	CHEK1	GEMCITABINE		NCI	17245119
CHEK1	CHEK1	Definite	CHEK1	OLAPARIB		CIViC	28490518
CHEK1	CHEK1	Definite	CHEK1	R-406		DTC
CHEK1	CHEK1	Definite	CHEK1	DOVITINIB		DTC
CHEK1	CHEK1	Definite	CHEK1	CHEMBL578061		DTC
CHEK1	CHEK1	Definite	CHEK1	ETOPOSIDE		DTC	22364746
CHEK1	CHEK1	Definite	CHEK1	THYMIDINE		NCI	16280359
CHEK1	CHEK1	Definite	CHEK1	KENPAULLONE		DTC
CHEK1	CHEK1	Definite	CHEK1	DIMETHYLADENINE		DTC
CHEK1	CHEK1	Definite	CHEK1	CHEMBL506048		DTC	17978180
CHEK1	CHEK1	Definite	CHEK1	CI-1040		TTD
CHEK1	CHEK1	Definite	CHEK1	TAE-684		DTC
CHEK1	CHEK1	Definite	CHEK1	SP-600125		DTC
CHEK1	CHEK1	Definite	CHEK1	CENISERTIB		DTC
CHEK1	CHEK1	Definite	CHEK1	CHEMBL1997335		DTC
CDC7	CDC7	Definite	CDC7	ALSTERPAULLONE		DTC
CDC7	CDC7	Definite	CDC7	CHEMBL541400		DTC
CDC7	CDC7	Definite	CDC7	SP-600125		DTC
CDC7	CDC7	Definite	CDC7	CENISERTIB		DTC
CDC7	CDC7	Definite	CDC7	CHEMBL225519		DTC	18469809
CDC7	CDC7	Definite	CDC7	R-406		DTC
CDC7	CDC7	Definite	CDC7	KENPAULLONE		DTC
CDC7	CDC7	Definite	CDC7	GSK-269962A		DTC
CDC7	CDC7	Definite	CDC7	CYC-116		DTC
XPO1	XPO1	Definite	XPO1	LEPTOMYCIN B		DTC	18835718
XPO1	XPO1	Definite	XPO1	ISONIAZID		PharmGKB	22341855|29036176
XPO1	XPO1	Definite	XPO1	GONIOTHALAMIN		DTC	20381347
XPO1	XPO1	Definite	XPO1	OSTHOLE		DTC	20493693
XPO1	XPO1	Definite	XPO1	CBS-9106		TTD
PLK4	PLK4	Definite	PLK4	GS 6201		DTC
PLK4	PLK4	Definite	PLK4	GO-6976		DTC
PLK4	PLK4	Definite	PLK4	CENISERTIB		DTC
PLK4	PLK4	Definite	PLK4	KENPAULLONE		DTC
PLK4	PLK4	Definite	PLK4	R-406		DTC
PLK4	PLK4	Definite	PLK4	ENTRECTINIB		DTC
PLK4	PLK4	Definite	PLK4	CEDIRANIB		DTC
PLK4	PLK4	Definite	PLK4	SNS-314		DTC
PLK4	PLK4	Definite	PLK4	SP-600125		DTC
PLK4	PLK4	Definite	PLK4	GW843682X		DTC
PLK4	PLK4	Definite	PLK4	SORAFENIB		DTC
PLK4	PLK4	Definite	PLK4	GSK-269962A		DTC
PLK4	PLK4	Definite	PLK4	DOVITINIB		DTC
PLK4	PLK4	Definite	PLK4	DASATINIB		DTC
PLK4	PLK4	Definite	PLK4	LINIFANIB		DTC
PLK4	PLK4	Definite	PLK4	CYC-116		DTC
PLK4	PLK4	Definite	PLK4	CHEMBL225519		DTC
PLK4	PLK4	Definite	PLK4	CHEMBL541400		DTC
PLK4	PLK4	Definite	PLK4	ILORASERTIB		DTC
PLK4	PLK4	Definite	PLK4	TAE-684		DTC
PLK4	PLK4	Definite	PLK4	OSI-632		DTC
PLK4	PLK4	Definite	PLK4	ALISERTIB		DTC
PLK4	PLK4	Definite	PLK4	PF-00562271		DTC
PLK4	PLK4	Definite	PLK4	ALSTERPAULLONE		DTC
AMD1	AMD1	Definite	AMD1	TROMETHAMINE		TTD	17139284|17016423
IPO7	IPO7	Definite	IPO7	ENMD-981693		TdgClinicalTrial
PCNA	PCNA	Definite	PCNA	DEOXYCHOLIC ACID		TTD
PCNA	PCNA	Definite	PCNA	CAPSAICIN		NCI	9435579
PCNA	PCNA	Definite	PCNA	PENTOXIFYLLINE		NCI	10707869
YEATS4	YEATS4	Definite	YEATS4	HYDROCHLOROTHIAZIDE		PharmGKB
GMNN	GMNN	Definite	GMNN	CHEMBL1503729		DTC
GMNN	GMNN	Definite	GMNN	CHEMBL582276		DTC
GMNN	GMNN	Definite	GMNN	CHEMBL486706		DTC
GMNN	GMNN	Definite	GMNN	CINACALCET		DTC
GMNN	GMNN	Definite	GMNN	IDAZOXAN		DTC
GMNN	GMNN	Definite	GMNN	OUABAIN		DTC
GMNN	GMNN	Definite	GMNN	MITONAFIDE		DTC
GMNN	GMNN	Definite	GMNN	BROQUINALDOL		DTC
GMNN	GMNN	Definite	GMNN	CHEMBL1572415		DTC
GMNN	GMNN	Definite	GMNN	NISOLDIPINE		DTC
GMNN	GMNN	Definite	GMNN	CHEMBL578675		DTC
GMNN	GMNN	Definite	GMNN	FALNIDAMOL		DTC
GMNN	GMNN	Definite	GMNN	CHEMBL1479114		DTC
GMNN	GMNN	Definite	GMNN	PACLITAXEL		DTC
GMNN	GMNN	Definite	GMNN	MECLIZINE DIHCL		DTC
GMNN	GMNN	Definite	GMNN	ASTEMIZOLE		DTC
GMNN	GMNN	Definite	GMNN	NIFURALDEZONE		DTC
GMNN	GMNN	Definite	GMNN	XANTHOANGELOL B		DTC
GMNN	GMNN	Definite	GMNN	EFAROXAN		DTC
GMNN	GMNN	Definite	GMNN	SORAFENIB		DTC
GMNN	GMNN	Definite	GMNN	CHEMBL584442		DTC
GMNN	GMNN	Definite	GMNN	CHEMBL1373255		DTC
GMNN	GMNN	Definite	GMNN	2-METHOXY-1,4-NAPHTHOQUINONE		DTC
GMNN	GMNN	Definite	GMNN	CHEMBL600694		DTC
GMNN	GMNN	Definite	GMNN	CHEMBL581880		DTC
GMNN	GMNN	Definite	GMNN	CHEMBL525098		DTC
GMNN	GMNN	Definite	GMNN	LIOTHYRONINE SODIUM		DTC
GMNN	GMNN	Definite	GMNN	CHEMBL22062		DTC
GMNN	GMNN	Definite	GMNN	CHEMBL1342336		DTC
GMNN	GMNN	Definite	GMNN	PROTOAPIGENONE		DTC
GMNN	GMNN	Definite	GMNN	CHEMBL1271059		DTC
GMNN	GMNN	Definite	GMNN	THUNBERGINOL A		DTC
GMNN	GMNN	Definite	GMNN	CHEMBL576208		DTC
GMNN	GMNN	Definite	GMNN	CHEMBL191611		DTC
GMNN	GMNN	Definite	GMNN	TRICLABENDAZOLE		DTC
GMNN	GMNN	Definite	GMNN	BROMHEXINE HYDROCHLORIDE		DTC
GMNN	GMNN	Definite	GMNN	CHEMBL156959		DTC
GMNN	GMNN	Definite	GMNN	FLUNARIZINE		DTC
GMNN	GMNN	Definite	GMNN	CHEMBL547313		DTC
GMNN	GMNN	Definite	GMNN	CHEMBL1565444		DTC
GMNN	GMNN	Definite	GMNN	A-443654		DTC
GMNN	GMNN	Definite	GMNN	CHEMBL581152		DTC
GMNN	GMNN	Definite	GMNN	TRYPTANTHRIN		DTC
GMNN	GMNN	Definite	GMNN	CYCLOVALONE		DTC
GMNN	GMNN	Definite	GMNN	VINBLASTINE		DTC
GMNN	GMNN	Definite	GMNN	CHEMBL530499		DTC
GMNN	GMNN	Definite	GMNN	CHEMBL585795		DTC
GMNN	GMNN	Definite	GMNN	MERADIMATE		DTC
GMNN	GMNN	Definite	GMNN	FLUNARIZINE HYDROCHLORIDE		DTC
GMNN	GMNN	Definite	GMNN	DEMETHOXYCURCUMIN		DTC
GMNN	GMNN	Definite	GMNN	OXIBENDAZOLE		DTC
GMNN	GMNN	Definite	GMNN	CHEMBL580727		DTC
GMNN	GMNN	Definite	GMNN	CHEMBL534214		DTC
GMNN	GMNN	Definite	GMNN	DIHYDROERGOCRISTINE MESYLATE		DTC
GMNN	GMNN	Definite	GMNN	DIENESTROL		DTC
GMNN	GMNN	Definite	GMNN	CHEMBL344127		DTC
GMNN	GMNN	Definite	GMNN	CHEMBL1256911		DTC
GMNN	GMNN	Definite	GMNN	CHEMBL601757		DTC
GMNN	GMNN	Definite	GMNN	VINCRISTINE SULFATE		DTC
GMNN	GMNN	Definite	GMNN	LORATADINE		DTC
GMNN	GMNN	Definite	GMNN	CHEMBL530788		DTC
GMNN	GMNN	Definite	GMNN	CHEMBL1307453		DTC
GMNN	GMNN	Definite	GMNN	CHEMBL532160		DTC
GMNN	GMNN	Definite	GMNN	CILNIDIPINE		DTC
GMNN	GMNN	Definite	GMNN	E319		DTC
GMNN	GMNN	Definite	GMNN	ACITRETIN		DTC
GMNN	GMNN	Definite	GMNN	CHEMBL1688556		DTC
GMNN	GMNN	Definite	GMNN	TERFENADINE		DTC
GMNN	GMNN	Definite	GMNN	FANGCHINOLINE		DTC
GMNN	GMNN	Definite	GMNN	CHEMBL579837		DTC
GMNN	GMNN	Definite	GMNN	CHEMBL461579		DTC
GMNN	GMNN	Definite	GMNN	DIGOXIN		DTC
GMNN	GMNN	Definite	GMNN	TYRPHOSTIN A9		DTC
GMNN	GMNN	Definite	GMNN	CHEMBL1549738		DTC
GMNN	GMNN	Definite	GMNN	CHEMBL2094665		DTC
GMNN	GMNN	Definite	GMNN	QUINAPRIL HYDROCHLORIDE		DTC
GMNN	GMNN	Definite	GMNN	CORONOPILIN		DTC
GMNN	GMNN	Definite	GMNN	CHEMBL579420		DTC
GMNN	GMNN	Definite	GMNN	TRIFLUOPERAZINE HYDROCHLORIDE		DTC
GMNN	GMNN	Definite	GMNN	NIFEDIPINE		DTC
GMNN	GMNN	Definite	GMNN	BIS(DIMETHYLAMINETHIOCARBONYL)MONOSULFIDE		DTC
GMNN	GMNN	Definite	GMNN	ESTRADIOL BENZOATE		DTC
GMNN	GMNN	Definite	GMNN	DIPYRIDAMOLE		DTC
GMNN	GMNN	Definite	GMNN	DYCLONINE		DTC
GMNN	GMNN	Definite	GMNN	CALANOLIDE A		DTC
GMNN	GMNN	Definite	GMNN	CHEMBL602776		DTC
GMNN	GMNN	Definite	GMNN	CEPHALOCHROMIN		DTC
GMNN	GMNN	Definite	GMNN	HALOPERIDOL		DTC
GMNN	GMNN	Definite	GMNN	CHEMBL586000		DTC
GMNN	GMNN	Definite	GMNN	AMIODARONE HYDROCHLORIDE		DTC
GMNN	GMNN	Definite	GMNN	CHEMBL590691		DTC
GMNN	GMNN	Definite	GMNN	CHEMBL534047		DTC
GMNN	GMNN	Definite	GMNN	CHEMBL596631		DTC
GMNN	GMNN	Definite	GMNN	RESERPINE		DTC
GMNN	GMNN	Definite	GMNN	LYCOPENE		DTC
GMNN	GMNN	Definite	GMNN	CHEMBL590186		DTC
GMNN	GMNN	Definite	GMNN	VANDETANIB		DTC
GMNN	GMNN	Definite	GMNN	GEDUNIN		DTC
GMNN	GMNN	Definite	GMNN	FEPRAZONE		DTC
GMNN	GMNN	Definite	GMNN	GLYCYROL		DTC
GMNN	GMNN	Definite	GMNN	LENPERONE		DTC
GMNN	GMNN	Definite	GMNN	CHEMBL590665		DTC
GMNN	GMNN	Definite	GMNN	CHEMBL461193		DTC
GMNN	GMNN	Definite	GMNN	CLOFENOXYDE		DTC
GMNN	GMNN	Definite	GMNN	GITOXIN		DTC
GMNN	GMNN	Definite	GMNN	PROSULTIAMINE		DTC
GMNN	GMNN	Definite	GMNN	PENTACHLOROPHENOL		DTC
GMNN	GMNN	Definite	GMNN	SANTIN		DTC
GMNN	GMNN	Definite	GMNN	DIACYLGLYCEROL KINASE INHIBITOR II		DTC
GMNN	GMNN	Definite	GMNN	EPOXYCYTOCHALASIN H		DTC
GMNN	GMNN	Definite	GMNN	CHEMBL2094789		DTC
GMNN	GMNN	Definite	GMNN	BUFOGENIN		DTC
GMNN	GMNN	Definite	GMNN	CALMIDAZOLIUM CHLORIDE		DTC
GMNN	GMNN	Definite	GMNN	OLEIC ACID		DTC
GMNN	GMNN	Definite	GMNN	DESOGESTREL		DTC
GMNN	GMNN	Definite	GMNN	AROMATICIN		DTC
GMNN	GMNN	Definite	GMNN	METHYL DEOXYCHOLATE		DTC
GMNN	GMNN	Definite	GMNN	CHEMBL528694		DTC
GMNN	GMNN	Definite	GMNN	CHEMBL24983		DTC
GMNN	GMNN	Definite	GMNN	CHEMBL313154		DTC
GMNN	GMNN	Definite	GMNN	HEXACHLOROPHENE		DTC
GMNN	GMNN	Definite	GMNN	TAMOXIFEN		DTC
GMNN	GMNN	Definite	GMNN	TRIPARANOL		DTC
GMNN	GMNN	Definite	GMNN	LERCANIDIPINE		DTC
GMNN	GMNN	Definite	GMNN	CHEMBL101815		DTC
GMNN	GMNN	Definite	GMNN	CURCUMIN		DTC
GMNN	GMNN	Definite	GMNN	CHEMBL592124		DTC
GMNN	GMNN	Definite	GMNN	FLUNARIZINE DIHYDROCHLORIDE		DTC
GMNN	GMNN	Definite	GMNN	PRAZOSIN HYDROCHLORIDE		DTC
GMNN	GMNN	Definite	GMNN	CHEMBL580819		DTC
GMNN	GMNN	Definite	GMNN	FLUOROSALAN		DTC
GMNN	GMNN	Definite	GMNN	CHEMBL1510164		DTC
GMNN	GMNN	Definite	GMNN	CRYPTOTANSHINONE		DTC
GMNN	GMNN	Definite	GMNN	CHEMBL1374568		DTC
GMNN	GMNN	Definite	GMNN	FLUSPIRILENE		DTC
GMNN	GMNN	Definite	GMNN	DIBROMOTYROSINE		DTC
GMNN	GMNN	Definite	GMNN	ACRIDONE		DTC
GMNN	GMNN	Definite	GMNN	LOFEPRAMINE		DTC
GMNN	GMNN	Definite	GMNN	CHEMBL599924		DTC
GMNN	GMNN	Definite	GMNN	GW282974X		DTC
GMNN	GMNN	Definite	GMNN	HALOPROGIN		DTC
GMNN	GMNN	Definite	GMNN	CALCIFEDIOL		DTC
GMNN	GMNN	Definite	GMNN	CHEMBL589694		DTC
GMNN	GMNN	Definite	GMNN	EMETINE HYDROCHLORIDE		DTC
GMNN	GMNN	Definite	GMNN	ISOCONAZOLE		DTC
GMNN	GMNN	Definite	GMNN	FENDILINE HYDROCHLORIDE		DTC
GMNN	GMNN	Definite	GMNN	CHEMBL547245		DTC
GMNN	GMNN	Definite	GMNN	PERPHENAZINE		DTC
GMNN	GMNN	Definite	GMNN	CLOFOCTOL		DTC
GMNN	GMNN	Definite	GMNN	CHEMBL605747		DTC
GMNN	GMNN	Definite	GMNN	GEFITINIB		DTC
GMNN	GMNN	Definite	GMNN	CHEMBL578915		DTC
GMNN	GMNN	Definite	GMNN	PENTETIC ACID		DTC
GMNN	GMNN	Definite	GMNN	THIRAM		DTC
GMNN	GMNN	Definite	GMNN	CHEMBL445153		DTC
GMNN	GMNN	Definite	GMNN	PIMETHIXENE MALEATE		DTC
GMNN	GMNN	Definite	GMNN	MICONAZOLE NITRATE		DTC
GMNN	GMNN	Definite	GMNN	MICHLER'S KETONE		DTC
GMNN	GMNN	Definite	GMNN	DNQX		DTC
GMNN	GMNN	Definite	GMNN	SILIBININ		DTC
GMNN	GMNN	Definite	GMNN	CHEMBL1520346		DTC
GMNN	GMNN	Definite	GMNN	CHEMBL1376851		DTC
GMNN	GMNN	Definite	GMNN	METHYLDOPA		DTC
GMNN	GMNN	Definite	GMNN	CHEMBL578928		DTC
GMNN	GMNN	Definite	GMNN	CHEMBL592600		DTC
GMNN	GMNN	Definite	GMNN	CHEMBL1363249		DTC
GMNN	GMNN	Definite	GMNN	CALCITRIOL		DTC
GMNN	GMNN	Definite	GMNN	CHEMBL482050		DTC
GMNN	GMNN	Definite	GMNN	CHEMBL244023		DTC
GMNN	GMNN	Definite	GMNN	CHEMBL536008		DTC
GMNN	GMNN	Definite	GMNN	DIBUCAINE		DTC
GMNN	GMNN	Definite	GMNN	CHEMBL1519374		DTC
GMNN	GMNN	Definite	GMNN	OTILONIUM		DTC
GMNN	GMNN	Definite	GMNN	NITROXOLINE		DTC
GMNN	GMNN	Definite	GMNN	BENZIODARONE		DTC
GMNN	GMNN	Definite	GMNN	CHEMBL1567571		DTC
GMNN	GMNN	Definite	GMNN	ANGUSTIBALIN		DTC
GMNN	GMNN	Definite	GMNN	CHEMBL600313		DTC
GMNN	GMNN	Definite	GMNN	SALIRASIB		DTC
GMNN	GMNN	Definite	GMNN	OLVANIL		DTC
GMNN	GMNN	Definite	GMNN	CHEMBL1465049		DTC
GMNN	GMNN	Definite	GMNN	GERONTOXANTHONE I		DTC
GMNN	GMNN	Definite	GMNN	CARPHENAZINE		DTC
GMNN	GMNN	Definite	GMNN	CHEMBL528791		DTC
GMNN	GMNN	Definite	GMNN	RESCINNAMINE		DTC
GMNN	GMNN	Definite	GMNN	CHEMBL601180		DTC
GMNN	GMNN	Definite	GMNN	LIDAMIDINE HYDROCHLORIDE		DTC
GMNN	GMNN	Definite	GMNN	CHEMBL1437888		DTC
GMNN	GMNN	Definite	GMNN	CHEMBL548615		DTC
GMNN	GMNN	Definite	GMNN	CHEMBL1420370		DTC
GMNN	GMNN	Definite	GMNN	PIROCTONE		DTC
GMNN	GMNN	Definite	GMNN	CHEMBL533954		DTC
GMNN	GMNN	Definite	GMNN	SORAFENIB TOSYLATE		DTC
GMNN	GMNN	Definite	GMNN	IDAZOXAN HYDROCHLORIDE		DTC
GMNN	GMNN	Definite	GMNN	CHEMBL527585		DTC
GMNN	GMNN	Definite	GMNN	CHEMBL17201		DTC
GMNN	GMNN	Definite	GMNN	ALBENDAZOLE		DTC
GMNN	GMNN	Definite	GMNN	CHEMBL591370		DTC
GMNN	GMNN	Definite	GMNN	CHEMBL1990783		DTC
GMNN	GMNN	Definite	GMNN	CHEMBL1364172		DTC
GMNN	GMNN	Definite	GMNN	CHEMBL1446254		DTC
GMNN	GMNN	Definite	GMNN	WOGONIN		DTC
GMNN	GMNN	Definite	GMNN	CHEMBL1445650		DTC
GMNN	GMNN	Definite	GMNN	CHEMBL527584		DTC
GMNN	GMNN	Definite	GMNN	CHEMBL582503		DTC
GMNN	GMNN	Definite	GMNN	CAPTAN		DTC
GMNN	GMNN	Definite	GMNN	HALETHAZOLE		DTC
GMNN	GMNN	Definite	GMNN	2,3,4,4'-TETRAMETHOXYBIPHENYL		DTC
GMNN	GMNN	Definite	GMNN	CHEMBL1329349		DTC
GMNN	GMNN	Definite	GMNN	N-ETHYLMALEIMIDE		DTC
GMNN	GMNN	Definite	GMNN	CHEMBL601137		DTC
GMNN	GMNN	Definite	GMNN	SOFALCONE		DTC
GMNN	GMNN	Definite	GMNN	PARBENDAZOLE		DTC
GMNN	GMNN	Definite	GMNN	CHEMBL596633		DTC
GMNN	GMNN	Definite	GMNN	CAMBENDAZOLE		DTC
GMNN	GMNN	Definite	GMNN	CHEMBL503990		DTC
GMNN	GMNN	Definite	GMNN	TOZASERTIB		DTC
GMNN	GMNN	Definite	GMNN	NORARMEPAVINE		DTC
GMNN	GMNN	Definite	GMNN	MEBENDAZOLE		DTC
GMNN	GMNN	Definite	GMNN	DICHLORVOS		DTC
GMNN	GMNN	Definite	GMNN	CHEMBL601351		DTC
GMNN	GMNN	Definite	GMNN	BREFELDIN A		DTC
GMNN	GMNN	Definite	GMNN	CHEMBL528724		DTC
GMNN	GMNN	Definite	GMNN	CHEMBL600692		DTC
GMNN	GMNN	Definite	GMNN	CHEMBL1415851		DTC
GMNN	GMNN	Definite	GMNN	BAY-11-7085		DTC
GMNN	GMNN	Definite	GMNN	CHEMBL1256761		DTC
GMNN	GMNN	Definite	GMNN	CHEMBL462430		DTC
GMNN	GMNN	Definite	GMNN	NORDIHYDROGUAIARETIC ACID		DTC
GMNN	GMNN	Definite	GMNN	PERMETHRIN		DTC
GMNN	GMNN	Definite	GMNN	QUINESTROL		DTC
GMNN	GMNN	Definite	GMNN	VORINOSTAT		DTC
GMNN	GMNN	Definite	GMNN	FENBENDAZOLE		DTC
GMNN	GMNN	Definite	GMNN	CHEMBL2002849		DTC
GMNN	GMNN	Definite	GMNN	DIPHENADIONE		DTC
GMNN	GMNN	Definite	GMNN	CHEMBL1333386		DTC
GMNN	GMNN	Definite	GMNN	THIMEROSAL		DTC
GMNN	GMNN	Definite	GMNN	CHEMBL235891		DTC
GMNN	GMNN	Definite	GMNN	CHEMBL585828		DTC
GMNN	GMNN	Definite	GMNN	CHEMBL578512		DTC
GMNN	GMNN	Definite	GMNN	PODOFILOX		DTC
GMNN	GMNN	Definite	GMNN	CHEMBL1939691		DTC
GMNN	GMNN	Definite	GMNN	CHEMBL1498652		DTC
GMNN	GMNN	Definite	GMNN	ENCLOMIPHENE CITRATE		DTC
GMNN	GMNN	Definite	GMNN	STROPHANTHIDIN		DTC
GMNN	GMNN	Definite	GMNN	CHEMBL565893		DTC
GMNN	GMNN	Definite	GMNN	DEFEROXAMINE MESYLATE		DTC
GMNN	GMNN	Definite	GMNN	CHEMBL593211		DTC
GMNN	GMNN	Definite	GMNN	CHEMBL586029		DTC
GMNN	GMNN	Definite	GMNN	CHEMBL1079460		DTC
GMNN	GMNN	Definite	GMNN	PYRITHIONE		DTC
GMNN	GMNN	Definite	GMNN	AURIN		DTC
GMNN	GMNN	Definite	GMNN	CHEMBL458094		DTC
GMNN	GMNN	Definite	GMNN	CHEMBL585656		DTC
GMNN	GMNN	Definite	GMNN	CHEMBL329673		DTC
GMNN	GMNN	Definite	GMNN	OCTRIZOLE		DTC
GMNN	GMNN	Definite	GMNN	KENPAULLONE		DTC
GMNN	GMNN	Definite	GMNN	GITOXIGENIN		DTC
GMNN	GMNN	Definite	GMNN	CHEMBL523200		DTC
GMNN	GMNN	Definite	GMNN	CHEMBL1388703		DTC
GMNN	GMNN	Definite	GMNN	AZACITIDINE		DTC
GMNN	GMNN	Definite	GMNN	CHEMBL1588679		DTC
GMNN	GMNN	Definite	GMNN	CHEMBL602363		DTC
GMNN	GMNN	Definite	GMNN	CHEMBL1224755		DTC
GMNN	GMNN	Definite	GMNN	CHEMBL602969		DTC
GMNN	GMNN	Definite	GMNN	CHEMBL587433		DTC
GMNN	GMNN	Definite	GMNN	CLOTRIMAZOLE		DTC
GMNN	GMNN	Definite	GMNN	CHEMBL602990		DTC
GMNN	GMNN	Definite	GMNN	CHEMBL546475		DTC
GMNN	GMNN	Definite	GMNN	CHEMBL598695		DTC
GMNN	GMNN	Definite	GMNN	CHEMBL515617		DTC
GMNN	GMNN	Definite	GMNN	CAPSAZEPINE		DTC
GMNN	GMNN	Definite	GMNN	KAMEBANIN		DTC
GMNN	GMNN	Definite	GMNN	CHEMBL586937		DTC
GMNN	GMNN	Definite	GMNN	AMIODARONE		DTC
GMNN	GMNN	Definite	GMNN	THIOTEPA		DTC
GMNN	GMNN	Definite	GMNN	2-METHOXYESTRADIOL		DTC
GMNN	GMNN	Definite	GMNN	(R)-EDELFOSINE		DTC
GMNN	GMNN	Definite	GMNN	CHEMBL1317506		DTC
GMNN	GMNN	Definite	GMNN	CHEMBL473721		DTC
GMNN	GMNN	Definite	GMNN	CHEMBL585462		DTC
GMNN	GMNN	Definite	GMNN	AZELNIDIPINE		DTC
GMNN	GMNN	Definite	GMNN	ETOPOSIDE		DTC
GMNN	GMNN	Definite	GMNN	ACETOMENAPHTHONE		DTC
GMNN	GMNN	Definite	GMNN	CHEMBL548017		DTC
GMNN	GMNN	Definite	GMNN	MECLOFENAMATE SODIUM		DTC
GMNN	GMNN	Definite	GMNN	CHEMBL1453126		DTC
GMNN	GMNN	Definite	GMNN	CHEMBL1170485		DTC
GMNN	GMNN	Definite	GMNN	CHEMBL547285		DTC
GMNN	GMNN	Definite	GMNN	CHEMBL587728		DTC
GMNN	GMNN	Definite	GMNN	BENZBROMARONE		DTC
GMNN	GMNN	Definite	GMNN	TPCK		DTC
GMNN	GMNN	Definite	GMNN	TEROXIRONE		DTC
GMNN	GMNN	Definite	GMNN	BIFONAZOLE		DTC
GMNN	GMNN	Definite	GMNN	CHEMBL605753		DTC
GMNN	GMNN	Definite	GMNN	CHLOROXINE		DTC
GMNN	GMNN	Definite	GMNN	DULOXETINE		DTC
GMNN	GMNN	Definite	GMNN	CHEMBL605003		DTC
GMNN	GMNN	Definite	GMNN	CHEMBL1402376		DTC
GMNN	GMNN	Definite	GMNN	CHEMBL607140		DTC
GMNN	GMNN	Definite	GMNN	PROROXAN		DTC
GMNN	GMNN	Definite	GMNN	RALOXIFENE HYDROCHLORIDE		DTC
GMNN	GMNN	Definite	GMNN	METERGOLINE		DTC
GMNN	GMNN	Definite	GMNN	CHEMBL578929		DTC
GMNN	GMNN	Definite	GMNN	PIPLARTINE		DTC
GMNN	GMNN	Definite	GMNN	PHENAMIL METHANESULFONATE		DTC
GMNN	GMNN	Definite	GMNN	DIETHYLSTILBESTROL		DTC
GMNN	GMNN	Definite	GMNN	VINCRISTINE		DTC
GMNN	GMNN	Definite	GMNN	CHEMBL429095		DTC
GMNN	GMNN	Definite	GMNN	BENZO[DEF]CHRYSENE		DTC
GMNN	GMNN	Definite	GMNN	ZAFIRLUKAST		DTC
GMNN	GMNN	Definite	GMNN	ETHYLESTRENOL		DTC
GMNN	GMNN	Definite	GMNN	CHEMBL1490332		DTC
GMNN	GMNN	Definite	GMNN	CAPENSIN		DTC
GMNN	GMNN	Definite	GMNN	GR-127935		DTC
GMNN	GMNN	Definite	GMNN	VANOXERINE		DTC
GMNN	GMNN	Definite	GMNN	CHEMBL277148		DTC
GMNN	GMNN	Definite	GMNN	CLOXYQUIN		DTC
GMNN	GMNN	Definite	GMNN	CHEMBL590184		DTC
GMNN	GMNN	Definite	GMNN	CHEMBL374632		DTC
GMNN	GMNN	Definite	GMNN	DIPHENOXYLATE HYDROCHLORIDE		DTC
GMNN	GMNN	Definite	GMNN	CHEMBL1306524		DTC
GMNN	GMNN	Definite	GMNN	CHEMBL534535		DTC
GMNN	GMNN	Definite	GMNN	CHEMBL528492		DTC
GMNN	GMNN	Definite	GMNN	CHEMBL533226		DTC
GMNN	GMNN	Definite	GMNN	OXOPURPUREINE		DTC
GMNN	GMNN	Definite	GMNN	APOMORPHINE HYDROCHLORIDE HEMIHYDRATE		DTC
GMNN	GMNN	Definite	GMNN	AMSACRINE HYDROCHLORIDE		DTC
GMNN	GMNN	Definite	GMNN	NICLOSAMIDE		DTC
GMNN	GMNN	Definite	GMNN	CHEMBL530049		DTC
GMNN	GMNN	Definite	GMNN	CHEMBL601358		DTC
GMNN	GMNN	Definite	GMNN	METITEPINE		DTC
GMNN	GMNN	Definite	GMNN	EBSELEN		DTC
GMNN	GMNN	Definite	GMNN	CHEMBL578502		DTC
GMNN	GMNN	Definite	GMNN	POMIFERIN		DTC
GMNN	GMNN	Definite	GMNN	DIGITOXIN		DTC
GMNN	GMNN	Definite	GMNN	CHEMBL534244		DTC
GMNN	GMNN	Definite	GMNN	FOMOCAINE		DTC
GMNN	GMNN	Definite	GMNN	CHEMBL1569494		DTC
GMNN	GMNN	Definite	GMNN	CHEMBL2095095		DTC
GMNN	GMNN	Definite	GMNN	CHEMBL531269		DTC
GMNN	GMNN	Definite	GMNN	CHEMBL581677		DTC
GMNN	GMNN	Definite	GMNN	CLIOXANIDE		DTC
GMNN	GMNN	Definite	GMNN	EBASTINE		DTC
GMNN	GMNN	Definite	GMNN	VINBURNINE		DTC
GMNN	GMNN	Definite	GMNN	CHEMBL601768		DTC
GMNN	GMNN	Definite	GMNN	PYRITHIONE ZINC		DTC
GMNN	GMNN	Definite	GMNN	CHEMBL1504679		DTC
GMNN	GMNN	Definite	GMNN	CHOLECALCIFEROL		DTC
GMNN	GMNN	Definite	GMNN	SARPOGRELATE		DTC
GMNN	GMNN	Definite	GMNN	CHEMBL1256845		DTC
GMNN	GMNN	Definite	GMNN	CHEMBL602126		DTC
GMNN	GMNN	Definite	GMNN	PD-169316		DTC
GMNN	GMNN	Definite	GMNN	CHEMBL587849		DTC
GMNN	GMNN	Definite	GMNN	CHEMBL299853		DTC
GMNN	GMNN	Definite	GMNN	AMINACRINE HYDROCHLORIDE		DTC
GMNN	GMNN	Definite	GMNN	CUMINGIANOSIDE A		DTC
GMNN	GMNN	Definite	GMNN	CHEMBL531451		DTC
GMNN	GMNN	Definite	GMNN	CHEMBL586031		DTC
GMNN	GMNN	Definite	GMNN	CHEMBL598679		DTC
GMNN	GMNN	Definite	GMNN	CHEMBL538798		DTC
GMNN	GMNN	Definite	GMNN	CHEMBL1415258		DTC
GMNN	GMNN	Definite	GMNN	DICHLOROPHEN		DTC
GMNN	GMNN	Definite	GMNN	CHEMBL1998001		DTC
GMNN	GMNN	Definite	GMNN	DOXAZOSIN MESYLATE		DTC
GMNN	GMNN	Definite	GMNN	CHEMBL532363		DTC
GMNN	GMNN	Definite	GMNN	ANTAZOLINE HYDROCHLORIDE		DTC
GMNN	GMNN	Definite	GMNN	ETHACRYNIC ACID		DTC
GMNN	GMNN	Definite	GMNN	CHEMBL527336		DTC
GMNN	GMNN	Definite	GMNN	ELLIPTECINE		DTC
GMNN	GMNN	Definite	GMNN	CHEMBL590427		DTC
GMNN	GMNN	Definite	GMNN	CHEMBL1255936		DTC
GMNN	GMNN	Definite	GMNN	SULBENTINE		DTC
GMNN	GMNN	Definite	GMNN	FLUPHENAZINE HYDROCHLORIDE		DTC
GMNN	GMNN	Definite	GMNN	RITANSERIN		DTC
GMNN	GMNN	Definite	GMNN	SCOPOLETIN		DTC
GMNN	GMNN	Definite	GMNN	PROCHLORPERAZINE		DTC
GMNN	GMNN	Definite	GMNN	CHEMBL275311		DTC
GMNN	GMNN	Definite	GMNN	ETRETINATE		DTC
GMNN	GMNN	Definite	GMNN	TAMOXIFEN CITRATE		DTC
GMNN	GMNN	Definite	GMNN	CHEMBL587801		DTC
GMNN	GMNN	Definite	GMNN	CHEMBL1546223		DTC
GMNN	GMNN	Definite	GMNN	DASATINIB		DTC
GMNN	GMNN	Definite	GMNN	CHEMBL1537417		DTC
GMNN	GMNN	Definite	GMNN	FELODIPINE		DTC
GMNN	GMNN	Definite	GMNN	CHEMBL601146		DTC
GMNN	GMNN	Definite	GMNN	RIMONABANT		DTC
GMNN	GMNN	Definite	GMNN	DIMERCAPROL		DTC
GMNN	GMNN	Definite	GMNN	DIHYDROXANTHOHUMOL		DTC
GMNN	GMNN	Definite	GMNN	CHEMBL1496351		DTC
GMNN	GMNN	Definite	GMNN	CHEMBL606166		DTC
GMNN	GMNN	Definite	GMNN	DISULFIRAM		DTC
GMNN	GMNN	Definite	GMNN	IMIQUIMOD		DTC
GMNN	GMNN	Definite	GMNN	METOCHALCONE		DTC
GMNN	GMNN	Definite	GMNN	TANESPIMYCIN		DTC
GMNN	GMNN	Definite	GMNN	CHEMBL576412		DTC
GMNN	GMNN	Definite	GMNN	MESO-HEXESTROL		DTC
GMNN	GMNN	Definite	GMNN	DIPHYLLIN		DTC
GMNN	GMNN	Definite	GMNN	CHEMBL1449731		DTC
GMNN	GMNN	Definite	GMNN	CHEMBL585444		DTC
GMNN	GMNN	Definite	GMNN	CHEMBL533082		DTC
GMNN	GMNN	Definite	GMNN	MELITRACEN		DTC
GMNN	GMNN	Definite	GMNN	EUPAROTIN ACETATE		DTC
GMNN	GMNN	Definite	GMNN	ETHYL NITRITE [SPIRIT]		DTC
GMNN	GMNN	Definite	GMNN	CHEMBL54918		DTC
GMNN	GMNN	Definite	GMNN	GLYASPERIN D		DTC
GMNN	GMNN	Definite	GMNN	VIDARABINE		DTC
GMNN	GMNN	Definite	GMNN	CHEMBL585030		DTC
GMNN	GMNN	Definite	GMNN	CHEMBL410484		DTC
GMNN	GMNN	Definite	GMNN	ISOLIQUIRITIGENIN		DTC
GMNN	GMNN	Definite	GMNN	CRIDANIMOD		DTC
GMNN	GMNN	Definite	GMNN	NOCODAZOLE		DTC
GMNN	GMNN	Definite	GMNN	DIMETHYL SUCCINATE		DTC
GMNN	GMNN	Definite	GMNN	CHEMBL589715		DTC
GMNN	GMNN	Definite	GMNN	ZOMEPIRAC SODIUM		DTC
GMNN	GMNN	Definite	GMNN	CHEMBL606532		DTC
GMNN	GMNN	Definite	GMNN	CHLORACYZINE		DTC
GMNN	GMNN	Definite	GMNN	TRIFLUPROMAZINE HYDROCHLORIDE		DTC
GMNN	GMNN	Definite	GMNN	COLCHICINE		DTC
GMNN	GMNN	Definite	GMNN	ISOVELLERAL		DTC
GMNN	GMNN	Definite	GMNN	CHEMBL580955		DTC
GMNN	GMNN	Definite	GMNN	CHEMBL404923		DTC
GMNN	GMNN	Definite	GMNN	DIBUCAINE HYDROCHLORIDE		DTC
GMNN	GMNN	Definite	GMNN	CHEMBL600315		DTC
GMNN	GMNN	Definite	GMNN	CHEMBL2094833		DTC
GMNN	GMNN	Definite	GMNN	CHEMBL533388		DTC
GMNN	GMNN	Definite	GMNN	BITHIONOLOXIDE		DTC
GMNN	GMNN	Definite	GMNN	TYRPHOSTIN AG 879		DTC
GMNN	GMNN	Definite	GMNN	CHEMBL1509103		DTC
GMNN	GMNN	Definite	GMNN	CHEMBL103583		DTC
GMNN	GMNN	Definite	GMNN	CHEMBL1362503		DTC
GMNN	GMNN	Definite	GMNN	CHEMBL1310701		DTC
GMNN	GMNN	Definite	GMNN	CHEMBL1341830		DTC
GMNN	GMNN	Definite	GMNN	TESMILIFENE		DTC
GMNN	GMNN	Definite	GMNN	DECITABINE		DTC
GMNN	GMNN	Definite	GMNN	PHENAZINE-1-CARBOXYLIC ACID		DTC
GMNN	GMNN	Definite	GMNN	CHEMBL285157		DTC
GMNN	GMNN	Definite	GMNN	CHEMBL312032		DTC
GMNN	GMNN	Definite	GMNN	CHEMBL604321		DTC
GMNN	GMNN	Definite	GMNN	ALEXIDINE DIHYDROCHLORIDE		DTC
GMNN	GMNN	Definite	GMNN	CHEMBL56543		DTC
GMNN	GMNN	Definite	GMNN	2'-HYDROXYCHALCONE		DTC
GMNN	GMNN	Definite	GMNN	CHEMBL591126		DTC
GMNN	GMNN	Definite	GMNN	LANATOSIDE C		DTC
GMNN	GMNN	Definite	GMNN	DYCLONINE HYDROCHLORIDE		DTC
GMNN	GMNN	Definite	GMNN	LOMERIZINE		DTC
GMNN	GMNN	Definite	GMNN	CHEMBL606167		DTC
GMNN	GMNN	Definite	GMNN	SB-202190		DTC
GMNN	GMNN	Definite	GMNN	CHEMBL532849		DTC
GMNN	GMNN	Definite	GMNN	TOREMIFENE CITRATE		DTC
GMNN	GMNN	Definite	GMNN	ROTENONE		DTC
GMNN	GMNN	Definite	GMNN	FLAZALONE		DTC
GMNN	GMNN	Definite	GMNN	SPICLOMAZINE		DTC
GMNN	GMNN	Definite	GMNN	AMCINONIDE		DTC
GMNN	GMNN	Definite	GMNN	DEMECOLCINE		DTC
GMNN	GMNN	Definite	GMNN	PAXILLINE		DTC
GMNN	GMNN	Definite	GMNN	CHEMBL1366623		DTC
GMNN	GMNN	Definite	GMNN	BROMOCICLEN		DTC
GMNN	GMNN	Definite	GMNN	CALCIMYCIN		DTC
GMNN	GMNN	Definite	GMNN	CHEMBL273103		DTC
GMNN	GMNN	Definite	GMNN	CHEMBL585827		DTC
GMNN	GMNN	Definite	GMNN	CHEMBL598885		DTC
GMNN	GMNN	Definite	GMNN	GW7647		DTC
GMNN	GMNN	Definite	GMNN	CHEMBL192626		DTC
GMNN	GMNN	Definite	GMNN	CHEMBL585654		DTC
GMNN	GMNN	Definite	GMNN	ENPIROLINE		DTC
GMNN	GMNN	Definite	GMNN	CHEMBL1388908		DTC
GMNN	GMNN	Definite	GMNN	CHEMBL1994034		DTC
GMNN	GMNN	Definite	GMNN	GROSSHEIMIN		DTC
GMNN	GMNN	Definite	GMNN	CHEMBL592068		DTC
GMNN	GMNN	Definite	GMNN	CHEMBL602127		DTC
GMNN	GMNN	Definite	GMNN	HELENALIN		DTC
GMNN	GMNN	Definite	GMNN	TANSHINONE I		DTC
GMNN	GMNN	Definite	GMNN	PIRIQUALONE		DTC
GMNN	GMNN	Definite	GMNN	COLCHICEINE		DTC
GMNN	GMNN	Definite	GMNN	CLANFENUR		DTC
GMNN	GMNN	Definite	GMNN	CHEMBL467987		DTC
GMNN	GMNN	Definite	GMNN	CHLORQUINALDOL		DTC
GMNN	GMNN	Definite	GMNN	BERGAPTOL		DTC
GMNN	GMNN	Definite	GMNN	FEBANTEL		DTC
GMNN	GMNN	Definite	GMNN	CHEMBL1530911		DTC
GMNN	GMNN	Definite	GMNN	CHEMBL56731		DTC
BRCA2	BRCA2	Definite	BRCA2	TALAZOPARIB		JAX-CKB|CIViC|PharmGKB|OncoKB	26546619|23881923|28242752
BRCA2	BRCA2	Definite	BRCA2	CISPLATIN		JAX-CKB|CIViC	29338080|25847936|25193512|26801247
BRCA2	BRCA2	Definite	BRCA2	QUARFLOXIN		CIViC	28211448
BRCA2	BRCA2	Definite	BRCA2	CEDIRANIB		CIViC	25218906
BRCA2	BRCA2	Definite	BRCA2	NIRAPARIB		ClearityFoundationBiomarkers|JAX-CKB|PharmGKB|OncoKB	27717299
BRCA2	BRCA2	Definite	BRCA2	RUCAPARIB		ClearityFoundationBiomarkers|JAX-CKB|CIViC|PharmGKB|OncoKB	27908594|26779812|27002934|30051098
BRCA2	BRCA2	Definite	BRCA2	ETOPOSIDE		JAX-CKB	26116172
BRCA2	BRCA2	Definite	BRCA2	PR-104		JAX-CKB	25193512
BRCA2	BRCA2	Definite	BRCA2	OLAPARIB		ClearityFoundationBiomarkers|JAX-CKB|CIViC|PharmGKB|OncoKB	31157963|23346317|75|26510020|26546619|20609467|30345884|25366685|19553641|32343890|1682772|28792849|25218906|322|28578601|21862407|30797618|26116172|21097693|32043779|15|24882434
BRCA2	BRCA2	Definite	BRCA2	CYCLOPHOSPHAMIDE		JAX-CKB	25589624
BRCA2	BRCA2	Definite	BRCA2	BERZOSERTIB		JAX-CKB
BRCA2	BRCA2	Definite	BRCA2	INIPARIB		CIViC	21508395
BRCA2	BRCA2	Definite	BRCA2	EVOFOSFAMIDE		JAX-CKB	25193512
BRCA2	BRCA2	Definite	BRCA2	TEMOZOLOMIDE		CIViC	32043779
BRCA2	BRCA2	Definite	BRCA2	2X-121		ClearityFoundationBiomarkers|JAX-CKB	26513298
BRCA2	BRCA2	Definite	BRCA2	EVEROLIMUS		JAX-CKB	26546619
BRCA2	BRCA2	Definite	BRCA2	VELIPARIB		ClearityFoundationBiomarkers|JAX-CKB|CIViC	29338080|26801247|25589624|26842236
BRCA2	BRCA2	Definite	BRCA2	CHLORAMBUCIL		JAX-CKB	25193512
BRCA2	BRCA2	Definite	BRCA2	PACLITAXEL		JAX-CKB
BRCA2	BRCA2	Definite	BRCA2	PAMIPARIB		JAX-CKB
BRCA2	BRCA2	Definite	BRCA2	CARBOPLATIN		JAX-CKB|CIViC	25847936
BRCA2	BRCA2	Definite	BRCA2	VINORELBINE		JAX-CKB	26801247
BRCA2	BRCA2	Definite	BRCA2	GEMCITABINE		CIViC	29338080
BRCA2	BRCA2	Definite	BRCA2	CERALASERTIB		JAX-CKB	28062704
BRCA2	BRCA2	Definite	BRCA2	IRINOTECAN		JAX-CKB	26842236

## Sheet: inhibitors
Table S10. Gene-Drug interactions for 198 essential genes identified through integration of TPX2/TTK network and CRISPR-Cas9 functional screen data from CRC cell models
search_term	match_term	match_type	gene	drug	interaction_types	sources	pmids
BIRC5	BIRC5	Definite	BIRC5	GATAPARSEN	antisense oligonucleotide	TALC|TdgClinicalTrial
AURKA	AURKA	Definite	AURKA	PF-03814735	inhibitor	TALC|MyCancerGenome|ChemblInteractions
AURKA	AURKA	Definite	AURKA	ALISERTIB	inhibitor	TALC|DTC|MyCancerGenome|TdgClinicalTrial|ChemblInteractions|CancerCommons|MyCancerGenomeClinicalTrial
AURKA	AURKA	Definite	AURKA	MLN-8054	inhibitor	DTC|ChemblInteractions	20684549|17360485
AURKA	AURKA	Definite	AURKA	TTP-607	inhibitor	ChemblInteractions
AURKA	AURKA	Definite	AURKA	AMG-900	inhibitor	TALC|MyCancerGenome|ClearityFoundationClinicalTrial|ChemblInteractions
AURKA	AURKA	Definite	AURKA	ILORASERTIB	inhibitor	DTC|ChemblInteractions|TTD
AURKA	AURKA	Definite	AURKA	AT-9283	inhibitor	TALC|MyCancerGenome|TdgClinicalTrial|ChemblInteractions|TTD
AURKA	AURKA	Definite	AURKA	ENMD-2076	inhibitor	TALC|MyCancerGenome|TdgClinicalTrial|ClearityFoundationClinicalTrial|ChemblInteractions|TTD
AURKA	AURKA	Definite	AURKA	TOZASERTIB	inhibitor	TALC|DTC|TdgClinicalTrial|ChemblInteractions|TTD	19035792
AURKA	AURKA	Definite	AURKA	BARASERTIB	inhibitor	DTC
AURKA	AURKA	Definite	AURKA	CYC-116	inhibitor	DTC|ChemblInteractions	20462263
AURKA	AURKA	Definite	AURKA	DANUSERTIB	inhibitor	TALC|MyCancerGenome|ChemblInteractions|TTD
AURKA	AURKA	Definite	AURKA	MK-5108	inhibitor	TALC|MyCancerGenome|ChemblInteractions|TTD
AURKA	AURKA	Definite	AURKA	JNJ-7706621	inhibitor	DTC
AURKA	AURKA	Definite	AURKA	HESPERADIN	inhibitor	DTC	19035792
AURKA	AURKA	Definite	AURKA	TAS-119	inhibitor	ChemblInteractions|TTD
AURKA	AURKA	Definite	AURKA	RG-1530	inhibitor	DTC|ChemblInteractions
AURKA	AURKA	Definite	AURKA	CENISERTIB	inhibitor	TALC|DTC|MyCancerGenome|ChemblInteractions
AURKA	AURKA	Definite	AURKA	SNS-314	inhibitor	TALC|DTC|MyCancerGenome|TdgClinicalTrial|ChemblInteractions|TTD
AURKA	AURKA	Definite	AURKA	PF-00562271	inhibitor	DTC
AURKA	AURKA	Definite	AURKA	KW-2449	inhibitor	ChemblInteractions
AURKA	AURKA	Definite	AURKA	ENMD-981693	inhibitor	ChemblInteractions
AURKA	AURKA	Definite	AURKA	MK-6592	inhibitor	ChemblInteractions
TOP2A	TOP2A	Definite	TOP2A	AMRUBICIN	inhibitor	ChemblInteractions	17628745
TOP2A	TOP2A	Definite	TOP2A	EPIRUBICIN	inhibitor	TdgClinicalTrial|TEND|PharmGKB	14728934|16234514|17639997
TOP2A	TOP2A	Definite	TOP2A	DOXORUBICIN	inhibitor	DTC|TdgClinicalTrial|ClearityFoundationClinicalTrial|TEND	21388138|17016621|17578914|17010609|17351394|26211460|11752352|20170164|17089011|22276998
TOP2A	TOP2A	Definite	TOP2A	BECATECARIN	inhibitor	TdgClinicalTrial|ChemblInteractions
TOP2A	TOP2A	Definite	TOP2A	VOSAROXIN	inhibitor	TdgClinicalTrial|ChemblInteractions
TOP2A	TOP2A	Definite	TOP2A	TENIPOSIDE	inhibitor	TdgClinicalTrial|ChemblInteractions|NCI|TEND	8702194|16271071|17361331|17514873|11752352|16480143|9426516
TOP2A	TOP2A	Definite	TOP2A	DAUNORUBICIN	inhibitor	DTC|TdgClinicalTrial|NCI	22260166|1963303|6380596|9494516
TOP2A	TOP2A	Definite	TOP2A	C-1311	inhibitor	TdgClinicalTrial|ChemblInteractions
TOP2A	TOP2A	Definite	TOP2A	MITOXANTRONE	inhibitor	TdgClinicalTrial|NCI|TEND	10451375|11004693|18687447|11752352|9631585|9494516|11278845|9426516
TOP2A	TOP2A	Definite	TOP2A	DEXRAZOXANE	inhibitor	NCI	11179439|17652819|10194547|11046078|12911317|17115008|11752352|11984069|11332155
TOP2A	TOP2A	Definite	TOP2A	DAUNORUBICIN CITRATE	inhibitor	ChemblInteractions
TOP2A	TOP2A	Definite	TOP2A	ETOPOSIDE	inhibitor	DTC|TdgClinicalTrial|ChemblInteractions|NCI|TEND	25466187|20006518|18258442|8823806|22867019|25240702|26291037|25003995|26216018|26292628|23360284|16271071|23920485|21435753|22867097|16759114|11678653|19386396|24931277|23566520|17361331|25922181|25941559|24507920|24775914|9485461|23353750|25815139|16309315|24012683|19691293|25800514|21644529|22620261|25945730|24334150|17514873|8870683|23711769|11752352|20863598|24095018|26264845|25799376|223647…
TOP2A	TOP2A	Definite	TOP2A	IDARUBICIN	inhibitor	TdgClinicalTrial|TEND	10203104|8036155|12034365|11836027|11752352|10523799
TOP2A	TOP2A	Definite	TOP2A	GANCOTAMAB	inhibitor	ChemblInteractions
TOP2A	TOP2A	Definite	TOP2A	PODOFILOX	inhibitor	TdgClinicalTrial|TEND	16061385|1334447|10783066|11752352|1845848|1331331
TOP2A	TOP2A	Definite	TOP2A	AMSACRINE	inhibitor	DTC|NCI	1322791|8823806|10691026|8519659|19155103|22537681|17911018|8632768|19725581|11006484|11716434|11752352|25626146|11473732|1311390
TOP2A	TOP2A	Definite	TOP2A	BERUBICIN HYDROCHLORIDE	inhibitor	ChemblInteractions
TOP2A	TOP2A	Definite	TOP2A	VALRUBICIN	inhibitor	TdgClinicalTrial|ChemblInteractions|TEND	11752352|16019763
TOP2A	TOP2A	Definite	TOP2A	ETOPOSIDE PHOSPHATE	inhibitor	ChemblInteractions
TOP2A	TOP2A	Definite	TOP2A	ALDOXORUBICIN	inhibitor	TdgClinicalTrial|ChemblInteractions	25312684
TOP2A	TOP2A	Definite	TOP2A	IDARUBICIN HYDROCHLORIDE	inhibitor	ChemblInteractions
TOP2A	TOP2A	Definite	TOP2A	MITOXANTRONE HYDROCHLORIDE	inhibitor	ChemblInteractions
TOP2A	TOP2A	Definite	TOP2A	AMRUBICIN HYDROCHLORIDE	inhibitor	ChemblInteractions
TOP2A	TOP2A	Definite	TOP2A	DOXORUBICIN HYDROCHLORIDE	inhibitor	ChemblInteractions
TOP2A	TOP2A	Definite	TOP2A	DAUNORUBICIN HYDROCHLORIDE	inhibitor	ChemblInteractions
CDK1	CDK1	Definite	CDK1	AG-24322	inhibitor	ChemblInteractions|TTD
CDK1	CDK1	Definite	CDK1	RONICICLIB	inhibitor	ChemblInteractions
CDK1	CDK1	Definite	CDK1	AT-7519	inhibitor	DTC|ChemblInteractions	18656911
CDK1	CDK1	Definite	CDK1	DINACICLIB	inhibitor	MyCancerGenome|ClearityFoundationClinicalTrial|ChemblInteractions|CancerCommons|MyCancerGenomeClinicalTrial
CDK1	CDK1	Definite	CDK1	RIVICICLIB	inhibitor	ChemblInteractions|TTD
CDK1	CDK1	Definite	CDK1	RGB-286638	inhibitor	ChemblInteractions|TTD
CDK1	CDK1	Definite	CDK1	CHIR-99021	inhibitor	TTD
CDK1	CDK1	Definite	CDK1	ALVOCIDIB	inhibitor	MyCancerGenome|TdgClinicalTrial|ChemblInteractions	11752352
CDK1	CDK1	Definite	CDK1	ZOTIRACICLIB	inhibitor	ChemblInteractions
CDK1	CDK1	Definite	CDK1	SELICICLIB	inhibitor	ChemblInteractions|TTD	17108108
CDK1	CDK1	Definite	CDK1	ALSTERPAULLONE	inhibitor	DTC	11752352
CDK1	CDK1	Definite	CDK1	PHA-793887	inhibitor	ChemblInteractions|TTD
CDK1	CDK1	Definite	CDK1	MILCICLIB	inhibitor	ChemblInteractions
CDK1	CDK1	Definite	CDK1	AZD-5438	inhibitor	ChemblInteractions
CDK1	CDK1	Definite	CDK1	RG-547	inhibitor	ChemblInteractions
TTK	TTK	Definite	TTK	HESPERADIN	inhibitor	DTC	19035792
TTK	TTK	Definite	TTK	BAY-1217389	inhibitor	ChemblInteractions
TTK	TTK	Definite	TTK	BAY-1161909	inhibitor	ChemblInteractions
ADRM1	ADRM1	Definite	ADRM1	BORTEZOMIB	inhibitor	DTC|ChemblInteractions	24524217
ADRM1	ADRM1	Definite	ADRM1	IXAZOMIB CITRATE	inhibitor	ChemblInteractions
ADRM1	ADRM1	Definite	ADRM1	CARFILZOMIB	inhibitor	DTC|ChemblInteractions	24524217
ADRM1	ADRM1	Definite	ADRM1	OPROZOMIB	inhibitor	ChemblInteractions
TOP1	TOP1	Definite	TOP1	TOPOTECAN	inhibitor	DTC|ClearityFoundationBiomarkers|TdgClinicalTrial|ClearityFoundationClinicalTrial|TEND|TTD	11443926|8853931|12520736|12437383|12855624|9122737|11752352|9885371|19501511|24502276|11166732
TOP1	TOP1	Definite	TOP1	IRINOTECAN	inhibitor	DTC|ClearityFoundationBiomarkers|TdgClinicalTrial|ClearityFoundationClinicalTrial|TEND|CIViC|MyCancerGenomeClinicalTrial|PharmGKB|TTD	19852077|9342501|25003995|23360284|16309825|15170677|15975002|24507920|16454746|18347181|11752352|15255290|19775480
TOP1	TOP1	Definite	TOP1	BECATECARIN	inhibitor	ChemblInteractions
TOP1	TOP1	Definite	TOP1	ETIRINOTECAN PEGOL	inhibitor	ChemblInteractions|MyCancerGenomeClinicalTrial
TOP1	TOP1	Definite	TOP1	IRINOTECAN HYDROCHLORIDE HYDRATE	inhibitor	ChemblInteractions
TOP1	TOP1	Definite	TOP1	IRINOTECAN SUCROSOFATE	inhibitor	ChemblInteractions
PSMA7	PSMA7	Definite	PSMA7	BORTEZOMIB	inhibitor	DTC|MyCancerGenome|ChemblInteractions	24524217
PSMA7	PSMA7	Definite	PSMA7	CARFILZOMIB	inhibitor	DTC|MyCancerGenome|ChemblInteractions	24524217
PSMA7	PSMA7	Definite	PSMA7	IXAZOMIB CITRATE	inhibitor	ChemblInteractions
PSMA7	PSMA7	Definite	PSMA7	MARIZOMIB	inhibitor	ChemblInteractions
PSMA7	PSMA7	Definite	PSMA7	OPROZOMIB	inhibitor	ChemblInteractions
RRM2	RRM2	Definite	RRM2	HYDROXYUREA	inhibitor	ChemblInteractions|TTD
RRM2	RRM2	Definite	RRM2	FLUDARABINE PHOSPHATE	inhibitor	ChemblInteractions
RRM2	RRM2	Definite	RRM2	GALLIUM NITRATE	inhibitor	ChemblInteractions	12776257|1335254|15651176
RRM2	RRM2	Definite	RRM2	GEMCITABINE	inhibitor	ClearityFoundationClinicalTrial|TTD
RRM2	RRM2	Definite	RRM2	CLOFARABINE	inhibitor	ChemblInteractions
RRM2	RRM2	Definite	RRM2	GEMCITABINE HYDROCHLORIDE	inhibitor	ChemblInteractions
RRM2	RRM2	Definite	RRM2	TEZACITABINE	inhibitor	ChemblInteractions
RRM2	RRM2	Definite	RRM2	CLADRIBINE	inhibitor	PharmGKB	24024897|17852710|16316309|19576186|9923554|19715446
KIF11	KIF11	Definite	KIF11	AZD-4877	inhibitor	TTD
KIF11	KIF11	Definite	KIF11	LITRONESIB	inhibitor	ChemblInteractions
CHEK1	CHEK1	Definite	CHEK1	SCH-900776	inhibitor	ChemblInteractions|TTD
CHEK1	CHEK1	Definite	CHEK1	UCN-01	inhibitor	ChemblInteractions|NCI|TTD	12244092
CHEK1	CHEK1	Definite	CHEK1	LY-2606368	inhibitor	ChemblInteractions
CHEK1	CHEK1	Definite	CHEK1	PREXASERTIB	inhibitor	ChemblInteractions|CIViC	28490518
CHEK1	CHEK1	Definite	CHEK1	AZD-7762	inhibitor	TALC|ChemblInteractions|TTD
CHEK1	CHEK1	Definite	CHEK1	RABUSERTIB	inhibitor	ChemblInteractions
CHEK1	CHEK1	Definite	CHEK1	PF-00477736	inhibitor	ChemblInteractions
CHEK1	CHEK1	Definite	CHEK1	XL-844	inhibitor	ChemblInteractions
CHEK1	CHEK1	Definite	CHEK1	RG-7602	inhibitor	ChemblInteractions|TTD
CHEK1	CHEK1	Definite	CHEK1	CHEMBL2203843	inhibitor	DTC	23082860
CHEK1	CHEK1	Definite	CHEK1	RG-7741	inhibitor	ChemblInteractions
CDC7	CDC7	Definite	CDC7	NMS-1116354	inhibitor	TdgClinicalTrial|ChemblInteractions
CDC7	CDC7	Definite	CDC7	RXDX-103	inhibitor	ChemblInteractions
CDC7	CDC7	Definite	CDC7	BMS-863233	inhibitor	TdgClinicalTrial|ChemblInteractions|TTD
CDC7	CDC7	Definite	CDC7	SIMUROSERTIB	inhibitor	TTD
XPO1	XPO1	Definite	XPO1	SELINEXOR	inhibitor	ChemblInteractions|TTD	24631834
PPAT	PPAT	Definite	PPAT	AZATHIOPRINE	inhibitor	ChemblInteractions|TTD
PPAT	PPAT	Definite	PPAT	AZATHIOPRINE SODIUM	inhibitor	ChemblInteractions
PPAT	PPAT	Definite	PPAT	MERCAPTOPURINE	inhibitor	TTD	21948594|18506437
PPAT	PPAT	Definite	PPAT	MERCAPTOPURINE	inhibitor	ChemblInteractions
PLK4	PLK4	Definite	PLK4	RG-1530	inhibitor	DTC|ChemblInteractions
PLK4	PLK4	Definite	PLK4	HESPERADIN	inhibitor	DTC	19035792
PLK4	PLK4	Definite	PLK4	TOZASERTIB	inhibitor	DTC	19035792
